# Supplementary material for: (3,3′-{(1E,1′E)-1,1′-[Ethane-1,2-diylbis(azan-1-yl-1-yl­idene-κN)]bis­(ethan-1-yl-1-yl­idene)}di­pyrazine 1-oxide-κN 4)bis­(nitrato-κO)nickel(II) monohydrate
Source: Acta Crystallogr Sect E Struct Rep Online. 2013 Apr 13;69(Pt 5):m263–4. doi: 10.1107/S1600536813009355 (PMC3647806; doi:10.1107/S1600536813009355)
Supplement: Supplementary file 2 [file e-69-0m263-Isup2.hkl]

# 
# h,k,l, Fc-squared, Fo-squared, sigma(Fo-squared) and status flag 
# 
data_I
_shelx_title ' Ccc in  C2/c' 
_shelx_refln_list_code          4 
_shelx_F_calc_maximum      479.73 
_exptl_crystal_F_000      1032.00 
_reflns_d_resolution_high  0.8256 
 
loop_ 
 _symmetry_equiv_pos_as_xyz 
 'x, y, z' 
 '-x, y, -z+1/2' 
 'x+1/2, y+1/2, z' 
 '-x+1/2, y+1/2, -z+1/2' 
 '-x, -y, -z' 
 'x, -y, z-1/2' 
 '-x+1/2, -y+1/2, -z' 
 'x+1/2, -y+1/2, z-1/2' 
 
_cell_length_a    16.9930 
_cell_length_b    16.2180 
_cell_length_c     7.7540 
_cell_angle_alpha  90.000 
_cell_angle_beta  113.427 
_cell_angle_gamma  90.000 
 
_shelx_F_squared_multiplier     1.000 
 
loop_ 
 _refln_index_h 
 _refln_index_k 
 _refln_index_l 
 _refln_F_squared_calc 
 _refln_F_squared_meas 
 _refln_F_squared_sigma 
 _refln_observed_status 
   2   0   0    11172.90    11993.61    179.08 o 
   4   0   0      541.76      513.59     24.93 o 
   6   0   0       99.60      162.84     25.56 o 
   8   0   0      556.63      566.77     25.82 o 
  10   0   0     2722.14     2434.63     82.74 o 
  12   0   0     7610.09     7116.48    129.36 o 
  14   0   0      946.45     1051.14     64.90 o 
  16   0   0     3271.18     3443.69    107.47 o 
  18   0   0      115.19      117.87     77.07 o 
   3   1   0      653.47      552.70     12.14 o 
   5   1   0    13052.20    13425.33    126.40 o 
   7   1   0      981.73     1004.04     25.88 o 
   9   1   0     1568.28     1694.79     28.61 o 
  11   1   0        0.79      -15.02     16.20 o 
  13   1   0       51.60       25.96     24.55 o 
  15   1   0       55.83       87.85     34.70 o 
  17   1   0       85.19      109.75     46.71 o 
   0   2   0    57049.78    59403.61    729.91 o 
   2   2   0    22571.21    24192.95    156.69 o 
   4   2   0      468.65      463.93     15.71 o 
   6   2   0      103.76      121.67     10.99 o 
   8   2   0     6247.87     6496.57     58.65 o 
  10   2   0      815.38      687.57     24.89 o 
  12   2   0     4841.70     4979.02     75.27 o 
  14   2   0     4076.39     4258.84     87.74 o 
  16   2   0      393.84      490.51     64.19 o 
  18   2   0      733.10      700.15    185.88 o 
   1   3   0     7086.62     7426.54     51.09 o 
   3   3   0      141.37      174.68     11.83 o 
   5   3   0     6840.72     7113.53     56.94 o 
   7   3   0      131.92      150.98     18.42 o 
   9   3   0     2598.01     2643.21     34.89 o 
  11   3   0      923.36      849.29     33.32 o 
  13   3   0      988.36     1080.98     51.91 o 
  15   3   0      368.55      325.19     57.64 o 
  17   3   0      356.78      311.99     77.07 o 
   0   4   0    13849.66    13728.90    114.11 o 
   2   4   0     4455.73     4340.53     79.75 o 
   4   4   0     2427.38     2457.82     29.22 o 
   6   4   0     9700.80     9838.17     68.36 o 
   8   4   0      876.81      725.47     23.30 o 
  10   4   0      699.95      708.53     27.78 o 
  12   4   0     1017.54     1048.11     44.48 o 
  14   4   0     3093.02     3209.91    172.28 o 
  16   4   0      247.48      295.35     63.58 o 
  18   4   0      934.66      727.64    120.14 o 
   1   5   0    10246.61    10283.39     66.44 o 
   3   5   0      408.90      415.14     16.58 o 
   5   5   0    16678.18    17636.57    130.56 o 
   7   5   0     2002.07     1851.51     30.41 o 
   9   5   0     1537.84     1467.49     32.96 o 
  11   5   0     3221.82     3194.26     57.24 o 
  13   5   0      698.94      811.51     99.74 o 
  15   5   0      251.39      222.40     56.08 o 
  17   5   0      405.51      441.61    137.14 o 
   0   6   0     5666.23     5772.38     65.71 o 
   2   6   0     1879.85     1958.19     28.77 o 
   4   6   0    11196.87    11299.78     84.97 o 
   6   6   0     8998.01     9602.82     78.77 o 
   8   6   0        8.86       -2.23     14.55 o 
  10   6   0        7.49       18.45     20.69 o 
  12   6   0      288.86      366.90     71.40 o 
  14   6   0       34.73       77.07     74.80 o 
  16   6   0     1109.49     1036.06     82.77 o 
   1   7   0     8034.28     8089.12     60.72 o 
   3   7   0     5526.47     5242.04     69.26 o 
   5   7   0     7045.49     7224.51     65.85 o 
   7   7   0     1167.12     1249.54     45.84 o 
   9   7   0     1032.56      938.66     41.29 o 
  11   7   0      846.49      913.35     49.77 o 
  13   7   0     1160.53     1192.19    167.74 o 
  15   7   0     1307.83     1532.82     91.48 o 
  17   7   0     1013.26     1001.96     87.46 o 
   0   8   0     3710.69     4329.09     62.01 o 
   2   8   0     2248.46     2307.39     30.49 o 
   4   8   0     7624.39     7784.23     70.80 o 
   6   8   0      918.26     1022.87     28.95 o 
   8   8   0      348.08      462.49     29.79 o 
  10   8   0      184.17      154.32     33.22 o 
  12   8   0      148.10      173.24     39.28 o 
  14   8   0       88.14      197.21     86.14 o 
  16   8   0       57.56       -8.54     54.86 o 
   1   9   0     4786.89     4539.18     46.73 o 
   3   9   0     7255.66     7148.10     68.87 o 
   5   9   0     3647.35     3707.81     48.92 o 
   7   9   0     1706.41     1643.99     74.11 o 
   9   9   0       53.92       20.37     29.94 o 
  11   9   0      986.10      983.63     55.08 o 
  13   9   0     3119.48     2945.78    141.30 o 
   0  10   0     1111.84     1345.49     40.39 o 
   2  10   0      159.24      170.98     15.68 o 
   4  10   0      124.72      210.54     24.45 o 
   6  10   0      182.39      115.57     25.50 o 
   8  10   0      480.22      554.83     34.75 o 
  10  10   0     3208.25     2897.03     82.80 o 
  12  10   0        2.51      -23.72     37.81 o 
  14  10   0       17.82      106.54     88.40 o 
  16  10   0        6.12       -4.14     53.90 o 
   1  11   0     6109.42     6153.32     60.17 o 
   3  11   0     3425.62     3392.66     50.39 o 
   5  11   0     4204.78     4026.24     67.19 o 
   7  11   0     2220.51     2201.38     53.83 o 
   9  11   0       12.06       38.34     34.97 o 
  11  11   0     1536.12     1489.03     64.35 o 
  13  11   0     1415.02     1227.55     68.92 o 
  15  11   0     1008.62      927.12    131.47 o 
   0  12   0     1773.91     1731.09     70.27 o 
   2  12   0      864.98      847.53     32.00 o 
   4  12   0      979.27     1000.60     49.68 o 
   6  12   0     2335.90     2223.64     56.90 o 
   8  12   0       13.34      -12.45     27.11 o 
  10  12   0       16.62        8.06     48.92 o 
  12  12   0       21.89      -14.18     41.84 o 
  14  12   0      169.82      160.15     63.16 o 
   1  13   0     7403.97     7490.06    108.56 o 
   3  13   0     2191.45     2180.18     53.75 o 
   5  13   0       55.67       15.32     26.49 o 
   7  13   0     1422.56     1475.46     52.67 o 
   9  13   0     1128.49     1243.93     66.42 o 
  11  13   0      428.32      408.79     51.90 o 
  13  13   0      765.74      781.07     64.52 o 
   0  14   0        9.28       74.80     68.00 o 
   2  14   0       20.38       -7.15     31.44 o 
   4  14   0        2.08      -29.29     28.57 o 
   6  14   0     3860.45     3611.35     73.81 o 
   8  14   0       26.67       22.23     39.66 o 
  10  14   0      646.34      587.41     73.66 o 
  12  14   0       21.84      -30.88     44.59 o 
   1  15   0     3722.00     3518.07    104.19 o 
   3  15   0      163.66      223.35     55.32 o 
   5  15   0       66.32       77.20     34.45 o 
   7  15   0      263.80      244.10     39.67 o 
   9  15   0      461.24      451.55     54.76 o 
  11  15   0     1000.52     1146.87     75.44 o 
   0  16   0     1965.45     1824.77    131.47 o 
   2  16   0     2337.78     2191.89     96.17 o 
   4  16   0      240.53      369.15     59.39 o 
   6  16   0      263.19      285.15     41.92 o 
   8  16   0      408.63      375.54     54.03 o 
  10  16   0      191.40      305.96    104.71 o 
   1  17   0      400.45      426.21     65.72 o 
   3  17   0      324.52      410.97     67.99 o 
   5  17   0     1130.19     1138.16     66.10 o 
   7  17   0      281.54      314.02     53.37 o 
   9  17   0      304.31      531.54    106.05 o 
   0  18   0     1006.39     1192.33    122.41 o 
   2  18   0      927.58     1068.97     84.54 o 
   4  18   0      667.74      609.10     76.74 o 
   6  18   0       78.94       41.56     54.86 o 
   1  19   0        2.94        6.48     74.80 o 
   3  19   0      803.76      969.22     88.69 o 
 -17   1   1      308.28      330.90     56.88 o 
 -15   1   1     1799.37     1738.57     53.75 o 
 -13   1   1     3639.43     3565.07     73.64 o 
 -11   1   1     6883.69     6970.98     83.05 o 
  -9   1   1     5565.49     5319.40     69.06 o 
  -7   1   1      508.25      463.52     26.36 o 
  -5   1   1     2138.36     2415.02     25.75 o 
  -3   1   1    16022.70    15705.64     98.17 o 
  -1   1   1    32451.88    32226.14    184.33 o 
   1   1   1     4458.62     4632.40     35.85 o 
   3   1   1    36245.96    36452.68    215.09 o 
   5   1   1    10014.56    10062.59    113.60 o 
   7   1   1     2090.96     1876.47     25.76 o 
   9   1   1       12.50       -5.07     14.38 o 
  11   1   1     1487.30     1615.98     47.90 o 
  13   1   1      903.28      876.73     45.06 o 
  15   1   1     1247.74     1327.73     64.10 o 
  17   1   1      935.81     1050.52    143.94 o 
 -18   2   1       47.54      -20.08    100.87 o 
 -16   2   1      609.19      654.82    130.34 o 
 -14   2   1     1109.16     1209.25     52.14 o 
 -12   2   1     1645.53     1733.79     38.26 o 
 -10   2   1     6324.05     6393.18     65.19 o 
  -8   2   1        2.31        7.02     11.94 o 
  -6   2   1      472.45      486.47     17.05 o 
  -4   2   1    23750.98    24267.59    150.59 o 
  -2   2   1     1552.11     1502.98     18.81 o 
   0   2   1     3080.27     3229.02     25.16 o 
   2   2   1    21815.46    22183.17    138.24 o 
   4   2   1    11464.52    11720.22     83.80 o 
   6   2   1     7891.22     8104.05     69.19 o 
   8   2   1       13.09       23.90     14.23 o 
  10   2   1      737.87      758.31     35.16 o 
  12   2   1     1691.93     1818.19     65.44 o 
  14   2   1      780.46      727.78     55.06 o 
  16   2   1      836.23      942.51     62.11 o 
 -19   3   1      518.27      532.40     72.29 o 
 -17   3   1      241.29      124.88     52.24 o 
 -15   3   1     4195.82     4139.17    176.81 o 
 -13   3   1     1852.64     1899.99     42.63 o 
 -11   3   1      601.97      560.04     23.48 o 
  -9   3   1     4339.18     4408.87     45.18 o 
  -7   3   1     5854.79     5612.02     52.05 o 
  -5   3   1     1945.34     1730.61     21.96 o 
  -3   3   1     6769.97     7011.16     54.60 o 
  -1   3   1     3403.73     3653.80     29.44 o 
   1   3   1     2911.01     3203.97     85.56 o 
   3   3   1    11079.16    10742.20     91.56 o 
   5   3   1     9976.11    10103.93     78.69 o 
   7   3   1      401.64      400.53     15.73 o 
   9   3   1     3994.27     3904.14     52.37 o 
  11   3   1     6389.29     6315.49    101.01 o 
  13   3   1      703.16      794.57     56.92 o 
  15   3   1     1264.06     1331.38     67.24 o 
  17   3   1      587.22      757.39     82.26 o 
 -18   4   1      234.07      237.54     64.19 o 
 -16   4   1       18.37      -31.74     68.00 o 
 -14   4   1      892.88      774.51     46.68 o 
 -12   4   1      897.99     1021.68     32.93 o 
 -10   4   1     4255.13     4321.29     47.08 o 
  -8   4   1     1416.53     1409.03     28.79 o 
  -6   4   1    15030.99    15615.01     96.55 o 
  -4   4   1     6708.19     6878.02     70.33 o 
  -2   4   1     5567.50     5713.77     54.32 o 
   0   4   1     7621.20     7697.43     58.49 o 
   2   4   1    20533.42    20884.88    130.31 o 
   4   4   1     3712.85     3754.14     38.79 o 
   6   4   1     5343.68     5168.67     48.10 o 
   8   4   1        5.46        7.31     14.96 o 
  10   4   1      758.17      767.65     34.16 o 
  12   4   1      188.37      203.76     36.22 o 
  14   4   1      244.32      163.79     41.07 o 
  16   4   1     1628.04     1601.72     92.80 o 
 -19   5   1       55.72       61.75     58.82 o 
 -17   5   1      881.87     1134.68     82.77 o 
 -15   5   1     1218.25     1394.08    129.21 o 
 -13   5   1     1042.57      991.98     49.14 o 
 -11   5   1     2611.74     2435.95     49.77 o 
  -9   5   1     3860.87     3787.20     46.87 o 
  -7   5   1     2172.44     2182.91     28.53 o 
  -5   5   1     2228.05     2090.50     30.28 o 
  -3   5   1     1869.45     1752.64     27.05 o 
  -1   5   1    14727.89    15308.33    111.10 o 
   1   5   1    11896.57    12346.89     78.30 o 
   3   5   1     4331.12     4556.08     46.18 o 
   5   5   1    13686.15    13879.59    116.74 o 
   7   5   1     2829.23     2615.27     37.69 o 
   9   5   1     1073.24      911.44     37.17 o 
  11   5   1      702.95      706.81     47.65 o 
  13   5   1      534.53      616.82     48.44 o 
  15   5   1      300.23      333.96     83.87 o 
  17   5   1      435.09      399.55     72.60 o 
 -18   6   1      117.59      158.59     61.32 o 
 -16   6   1      128.75      174.54     86.14 o 
 -14   6   1     1156.05     1182.78     57.46 o 
 -12   6   1     2598.95     2541.60     67.73 o 
 -10   6   1       47.28       40.77     21.92 o 
  -8   6   1     7097.37     7197.15     63.72 o 
  -6   6   1     3286.06     3218.14     59.55 o 
  -4   6   1      110.20      106.34     13.14 o 
  -2   6   1    10564.77    11064.63    135.17 o 
   0   6   1       39.74       27.83      8.71 o 
   2   6   1     7579.74     8079.43     67.02 o 
   4   6   1    10295.23    10803.49     84.80 o 
   6   6   1       15.30       67.11     21.40 o 
   8   6   1     3895.34     4167.01     72.21 o 
  10   6   1      479.84      564.66     35.66 o 
  12   6   1      147.14      195.48     50.32 o 
  14   6   1      332.54      373.65     61.96 o 
  16   6   1      623.34      587.03     97.47 o 
 -17   7   1      157.87      131.47     90.67 o 
 -15   7   1       76.60       84.59     40.60 o 
 -13   7   1     1145.47     1180.63     56.70 o 
 -11   7   1     1117.86     1081.02     40.78 o 
  -9   7   1     4480.32     4615.74     67.41 o 
  -7   7   1      557.79      558.90     30.76 o 
  -5   7   1      681.68      725.97     22.82 o 
  -3   7   1      159.40      291.69     15.94 o 
  -1   7   1      968.13      859.62     20.88 o 
   1   7   1    12269.58    12651.06     94.94 o 
   3   7   1     5126.76     5769.31     57.81 o 
   5   7   1     6354.50     6795.49     65.88 o 
   7   7   1     1629.77     1654.55     48.75 o 
   9   7   1       72.34      106.07     27.59 o 
  11   7   1      253.09      275.46     40.88 o 
  13   7   1       50.05       12.54     87.27 o 
  15   7   1       25.29      126.94     58.72 o 
 -18   8   1      738.62      825.11    136.01 o 
 -16   8   1      959.66     1078.94     88.43 o 
 -14   8   1     3675.31     3627.08     90.60 o 
 -12   8   1      928.44      869.49     52.82 o 
 -10   8   1     1948.73     1822.05     56.47 o 
  -8   8   1     1401.24     1299.79     42.08 o 
  -6   8   1       12.67       21.26     18.92 o 
  -4   8   1     1098.58     1310.86     24.09 o 
  -2   8   1    10075.19    10113.58     74.14 o 
   0   8   1      634.71      531.43     18.77 o 
   2   8   1     8398.10     8455.27     71.47 o 
   4   8   1     5459.56     5154.83     57.33 o 
   6   8   1     4005.79     4001.16     55.79 o 
   8   8   1      752.14      737.78     36.16 o 
  10   8   1     2294.88     2222.66     83.82 o 
  12   8   1      467.16      423.56     70.27 o 
  14   8   1     1473.05     1324.95    113.34 o 
  16   8   1      719.32      862.53     88.43 o 
 -17   9   1        8.43      -47.60     90.67 o 
 -15   9   1       45.66       80.82     43.45 o 
 -13   9   1     1209.53     1249.45     62.86 o 
 -11   9   1       23.97      -20.21     31.98 o 
  -9   9   1        0.75        7.70     25.78 o 
  -7   9   1     1635.69     1572.45     44.65 o 
  -5   9   1       28.14       19.01     18.81 o 
  -3   9   1      157.66      216.05     21.01 o 
  -1   9   1     1078.38     1135.95     25.82 o 
   1   9   1        1.54       14.19     12.36 o 
   3   9   1     2020.68     1946.20     37.51 o 
   5   9   1      179.26      244.23     24.31 o 
   7   9   1        3.54        1.36     22.93 o 
   9   9   1     2444.49     2384.11     86.47 o 
  11   9   1      159.72       41.70     46.15 o 
  13   9   1      176.83      259.07     59.90 o 
  15   9   1       38.28       42.57     56.64 o 
 -16  10   1     2117.28     2101.28    106.36 o 
 -14  10   1     1877.74     1748.68     73.45 o 
 -12  10   1      507.02      633.35     52.30 o 
 -10  10   1     1396.62     1366.94     48.34 o 
  -8  10   1     1433.13     1321.68     44.58 o 
  -6  10   1     2526.43     2271.76     51.73 o 
  -4  10   1     6176.89     5799.07     76.67 o 
  -2  10   1     2777.25     2635.69     37.73 o 
   0  10   1    12906.22    12641.97     92.73 o 
   2  10   1     3831.76     3654.54     50.84 o 
   4  10   1     2775.16     2671.94     54.34 o 
   6  10   1     2480.53     2487.37     45.51 o 
   8  10   1      109.21      140.72     36.64 o 
  10  10   1     2543.88     2481.59    196.08 o 
  12  10   1     2777.53     2781.49    108.81 o 
  14  10   1      250.59      200.33     61.57 o 
 -15  11   1      184.81      204.24     50.81 o 
 -13  11   1       15.69        3.39     41.76 o 
 -11  11   1      433.10      478.14     48.58 o 
  -9  11   1      338.96      317.93     38.93 o 
  -7  11   1      508.43      550.42     40.45 o 
  -5  11   1       62.32       39.37     23.42 o 
  -3  11   1      244.59      247.21     26.19 o 
  -1  11   1      106.89      113.34     17.30 o 
   1  11   1      342.09      329.69     27.33 o 
   3  11   1      696.19      749.14     41.14 o 
   5  11   1      182.34      179.50     27.71 o 
   7  11   1      373.60      370.94     42.22 o 
   9  11   1       10.93       -0.89     35.56 o 
  11  11   1      174.91       79.07     62.34 o 
  13  11   1        5.49        0.65     55.83 o 
 -14  12   1      327.79      386.50     54.04 o 
 -12  12   1     1737.14     1594.99    138.72 o 
 -10  12   1      549.40      659.90     57.26 o 
  -8  12   1     4181.95     4043.30    110.40 o 
  -6  12   1      271.74      269.59     31.87 o 
  -4  12   1     6165.88     5988.50     82.95 o 
  -2  12   1     6527.27     6383.77     83.19 o 
   0  12   1     8499.64     8383.95     84.09 o 
   2  12   1      443.73      447.31     27.93 o 
   4  12   1     6381.60     6345.11     92.16 o 
   6  12   1      246.17      366.63     57.56 o 
   8  12   1     1706.81     1820.40     67.08 o 
  10  12   1      377.51      499.63    115.61 o 
  12  12   1     1181.27     1156.07    113.34 o 
 -13  13   1       88.70        5.73     48.87 o 
 -11  13   1      103.14       96.84     45.16 o 
  -9  13   1      151.71       79.11     32.66 o 
  -7  13   1     1661.55     1575.17     52.94 o 
  -5  13   1      163.36      119.33     31.41 o 
  -3  13   1      152.14      141.73     27.79 o 
  -1  13   1        2.20       -5.40     28.93 o 
   1  13   1      714.46      739.18     33.00 o 
   3  13   1      713.04      651.33     38.79 o 
   5  13   1      195.05      177.51     32.02 o 
   7  13   1        2.45        9.01     38.19 o 
   9  13   1      753.93      679.94     60.89 o 
  11  13   1      178.20      204.59     62.45 o 
  13  13   1      259.73      346.52     68.42 o 
 -12  14   1     1264.02     1201.44     72.37 o 
 -10  14   1     2519.55     2464.59     84.00 o 
  -8  14   1      758.10      793.68     48.03 o 
  -6  14   1      384.19      345.51     38.08 o 
  -4  14   1      202.96      275.08     34.06 o 
  -2  14   1     1772.35     1600.96     69.60 o 
   0  14   1     1807.52     1803.21     61.03 o 
   2  14   1     1047.60     1150.73     47.35 o 
   4  14   1     2859.23     2753.73     64.48 o 
   6  14   1     2822.27     2800.08    104.05 o 
   8  14   1      659.16      783.42     61.40 o 
  10  14   1      184.28      170.18     63.18 o 
  12  14   1      214.33      341.28    115.61 o 
 -11  15   1      509.84      547.62     62.74 o 
  -9  15   1     1465.30     1470.39     60.50 o 
  -7  15   1       38.31       53.46     33.86 o 
  -5  15   1      125.97      131.79     41.43 o 
  -3  15   1      153.36      137.12     50.50 o 
  -1  15   1      331.44      303.20     41.51 o 
   1  15   1     1140.09     1148.85    105.41 o 
   3  15   1      186.84      266.60     35.85 o 
   5  15   1     1984.22     1977.40    117.79 o 
   7  15   1      616.46      612.09     57.02 o 
   9  15   1       42.16       44.47     47.33 o 
  11  15   1       13.21       23.87     62.93 o 
 -10  16   1      909.27      965.72     70.18 o 
  -8  16   1      264.79      323.92     44.72 o 
  -6  16   1      522.25      596.37     56.68 o 
  -4  16   1       18.09      -53.50     36.22 o 
  -2  16   1      415.28      411.30     49.70 o 
   0  16   1       90.30       98.52     53.53 o 
   2  16   1     2069.16     1999.76     92.94 o 
   4  16   1      942.33      961.85     75.82 o 
   6  16   1      996.68     1040.43     67.55 o 
   8  16   1      265.12      324.46     66.32 o 
  -9  17   1      681.38      658.65     62.71 o 
  -7  17   1      565.92      544.50     56.25 o 
  -5  17   1      314.50      290.32     70.03 o 
  -3  17   1      415.81      461.64     71.31 o 
  -1  17   1     1169.86     1149.83     83.59 o 
   1  17   1     1120.91     1517.37    296.95 o 
   3  17   1     1571.25     1766.03     95.12 o 
   5  17   1      816.10      729.91    108.81 o 
   7  17   1       56.68       24.44     44.89 o 
  -8  18   1      323.77      270.33     53.57 o 
  -6  18   1      619.95      579.28     59.26 o 
  -4  18   1      417.68      537.02     95.21 o 
  -2  18   1       44.88       27.32     58.72 o 
   0  18   1      289.77      291.64     64.78 o 
   2  18   1      555.59      545.25    102.01 o 
   4  18   1      294.20      197.21     90.67 o 
   6  18   1      293.05      482.83    113.34 o 
  -5  19   1      568.83      630.17    111.07 o 
  -3  19   1      369.35      403.00     88.40 o 
  -1  19   1      481.11      513.86     76.74 o 
   1  19   1      752.52      950.21    109.94 o 
   3  19   1      274.78      283.17     71.40 o 
 -18   0   2      141.17      215.35     83.87 o 
 -16   0   2     1312.40     1404.65     70.99 o 
 -14   0   2      252.16      180.89     40.29 o 
 -12   0   2     6569.84     6564.89     91.84 o 
 -10   0   2    13894.25    13912.17    140.11 o 
  -8   0   2     9597.10     9823.62    126.25 o 
  -6   0   2     2762.27     2771.45     51.29 o 
  -4   0   2   230144.98   226249.48   1648.26 o 
  -2   0   2     8640.86     8233.68     77.47 o 
   0   0   2      366.91      417.28     21.33 o 
   2   0   2       17.43       22.91     10.10 o 
   4   0   2    15877.83    14387.80    171.86 o 
   6   0   2    26067.94    26275.69    289.27 o 
   8   0   2    12210.53    11754.28    201.74 o 
  10   0   2       10.60       22.78     31.23 o 
  12   0   2     1466.38     1746.64     79.33 o 
  14   0   2        8.56      -15.87     68.00 o 
  16   0   2      890.35     1133.40    122.41 o 
 -19   1   2       21.31       52.14     77.07 o 
 -17   1   2       50.20       29.46     36.87 o 
 -15   1   2       28.09       11.29     22.89 o 
 -13   1   2      639.04      666.22     30.26 o 
 -11   1   2      102.62      124.53     17.08 o 
  -9   1   2       53.54       28.89     12.79 o 
  -7   1   2       51.20       29.60     11.42 o 
  -5   1   2     3764.20     3825.31     38.06 o 
  -3   1   2      866.52      894.24     34.64 o 
  -1   1   2     8549.25     8587.05     56.77 o 
   1   1   2    10473.05    10811.50     67.89 o 
   3   1   2     1404.09     1500.70     29.25 o 
   5   1   2     9177.32     9697.32     78.44 o 
   7   1   2     1221.13     1147.25     36.77 o 
   9   1   2      133.11      144.02     24.86 o 
  11   1   2      285.42      293.96     33.85 o 
  13   1   2       77.96       61.30     36.92 o 
  15   1   2      110.65      115.61     56.67 o 
 -20   2   2      212.77      204.01     97.47 o 
 -18   2   2      956.53      973.61    111.07 o 
 -16   2   2     1494.26     1455.28    113.34 o 
 -14   2   2      239.24      216.67     28.05 o 
 -12   2   2     4049.02     3848.87     71.84 o 
 -10   2   2     4115.00     4141.46     59.31 o 
  -8   2   2     3783.72     3487.68     53.81 o 
  -6   2   2     8258.42     8152.06     65.92 o 
  -4   2   2    14413.74    14954.74     96.99 o 
  -2   2   2     6115.13     6239.17     49.82 o 
   0   2   2      594.33      590.67     20.78 o 
   2   2   2     1747.49     1755.09     31.11 o 
   4   2   2    20348.95    20935.16    160.85 o 
   6   2   2     4178.26     3691.86     48.66 o 
   8   2   2     7656.05     7513.94     95.21 o 
  10   2   2     4567.83     4583.41    100.13 o 
  12   2   2        9.72       24.82     33.42 o 
  14   2   2     1022.30     1066.61     62.27 o 
  16   2   2      682.79      718.23     63.33 o 
 -19   3   2      121.62      166.61     80.47 o 
 -17   3   2      208.70      247.08     83.87 o 
 -15   3   2       85.81       53.12     32.51 o 
 -13   3   2      483.46      457.09     32.28 o 
 -11   3   2     1404.50     1440.34     41.86 o 
  -9   3   2      724.62      644.87     24.94 o 
  -7   3   2      433.47      432.65     16.55 o 
  -5   3   2      217.07      293.50     15.32 o 
  -3   3   2      882.83      927.92     26.19 o 
  -1   3   2      555.36      591.58     31.28 o 
   1   3   2     4448.06     4618.81     38.77 o 
   3   3   2     1377.52     1343.90     32.16 o 
   5   3   2    10904.03    11598.22     93.05 o 
   7   3   2     3339.63     3235.49     53.95 o 
   9   3   2      407.49      395.58     35.33 o 
  11   3   2     2052.47     2010.93     66.27 o 
  13   3   2      388.26      443.68     62.12 o 
  15   3   2      492.50      514.92     58.69 o 
 -18   4   2      824.03      738.97    113.34 o 
 -16   4   2      393.23      425.16     46.47 o 
 -14   4   2     1170.76     1215.46     44.57 o 
 -12   4   2     1060.16     1028.54     46.29 o 
 -10   4   2     3576.60     3642.57     46.82 o 
  -8   4   2     2095.11     1963.76     40.05 o 
  -6   4   2     1013.41     1013.38     41.88 o 
  -4   4   2     2502.46     2628.72     38.69 o 
  -2   4   2     5142.87     5067.05     41.79 o 
   0   4   2     1478.67     1344.72     21.42 o 
   2   4   2    23285.30    24558.99    157.72 o 
   4   4   2     1520.53     1327.58     29.10 o 
   6   4   2      611.45      607.78     24.36 o 
   8   4   2     2229.73     2263.76     42.42 o 
  10   4   2     4234.66     4289.54    107.27 o 
  12   4   2      298.71      261.89     47.27 o 
  14   4   2     1218.44     1170.55     87.30 o 
  16   4   2      144.78      130.83     62.27 o 
 -19   5   2      145.76      145.07     92.94 o 
 -17   5   2      702.82      821.70     97.47 o 
 -15   5   2     1125.61     1087.83     56.86 o 
 -13   5   2      479.83      457.81     47.44 o 
 -11   5   2     1320.80     1226.36     34.25 o 
  -9   5   2     8177.81     8149.63     77.68 o 
  -7   5   2      254.74      264.91     18.15 o 
  -5   5   2     5357.75     4907.85     51.78 o 
  -3   5   2     5248.68     5200.71     43.83 o 
  -1   5   2     3196.36     3400.33     35.18 o 
   1   5   2    14458.76    15572.76    108.99 o 
   3   5   2      369.11      317.76     15.26 o 
   5   5   2     1163.06     1150.10     35.22 o 
   7   5   2     3332.04     3358.54     60.61 o 
   9   5   2      118.37       80.61     29.23 o 
  11   5   2      275.75      236.71     44.65 o 
  13   5   2      550.83      594.97     53.71 o 
  15   5   2      377.70      523.35     90.67 o 
 -18   6   2       26.44       44.75     56.03 o 
 -16   6   2       24.15       40.44     39.18 o 
 -14   6   2      552.44      598.77     47.11 o 
 -12   6   2     2526.42     2622.89     56.11 o 
 -10   6   2     9666.33     9804.89     90.98 o 
  -8   6   2     6383.34     6341.09     66.27 o 
  -6   6   2      318.21      317.77     29.06 o 
  -4   6   2       38.69       74.50     16.06 o 
  -2   6   2     3540.27     3778.60     41.48 o 
   0   6   2     3257.94     3121.87     36.06 o 
   2   6   2    14319.83    15435.05    115.23 o 
   4   6   2     1488.12     1422.81     38.52 o 
   6   6   2      768.21      867.19     35.29 o 
   8   6   2      668.28      699.68     46.46 o 
  10   6   2       43.73       51.78     32.51 o 
  12   6   2     1471.15     1293.56     70.34 o 
  14   6   2      111.70      120.98     61.20 o 
 -17   7   2      206.99      146.81     47.33 o 
 -15   7   2      677.98      634.87     52.96 o 
 -13   7   2     1342.66     1267.66     47.60 o 
 -11   7   2     3675.91     3587.39     63.93 o 
  -9   7   2     7390.52     7245.16     87.81 o 
  -7   7   2     2983.89     2605.25     41.64 o 
  -5   7   2     1055.76     1060.75     31.97 o 
  -3   7   2     1062.17      983.54     28.35 o 
  -1   7   2     1517.49     1301.93     25.66 o 
   1   7   2     7373.40     7510.73     61.71 o 
   3   7   2     6514.73     6803.17     58.75 o 
   5   7   2     6873.88     6235.22     78.34 o 
   7   7   2     2007.19     1981.67     48.62 o 
   9   7   2     2462.06     2524.01     57.50 o 
  11   7   2     1235.32     1310.89     61.06 o 
  13   7   2      783.73      804.58     81.60 o 
  15   7   2      537.06      580.70     76.74 o 
 -18   8   2        6.79      -62.26     60.09 o 
 -16   8   2       74.67       75.97     44.39 o 
 -14   8   2      320.76      337.86     45.77 o 
 -12   8   2      448.78      440.27     36.29 o 
 -10   8   2     1742.84     1629.97     46.05 o 
  -8   8   2     3826.96     3746.80     62.84 o 
  -6   8   2     1693.76     1656.69     35.77 o 
  -4   8   2     3927.48     4552.53     54.55 o 
  -2   8   2      142.89      105.27     17.83 o 
   0   8   2     5564.56     5524.79     58.29 o 
   2   8   2     1551.53     1595.97     31.91 o 
   4   8   2     2908.63     2975.23     45.77 o 
   6   8   2      413.29      456.38     32.17 o 
   8   8   2      101.44      143.80     28.66 o 
  10   8   2      171.56      141.95     38.03 o 
  12   8   2       10.33       85.89     51.93 o 
  14   8   2       83.90       33.12     57.44 o 
 -17   9   2      615.02      561.20    110.29 o 
 -15   9   2      549.69      601.61     62.73 o 
 -13   9   2      178.58      263.06     34.34 o 
 -11   9   2     3887.29     3892.25     71.68 o 
  -9   9   2     3533.04     3471.36     63.69 o 
  -7   9   2     4834.06     4612.59     69.31 o 
  -5   9   2     1384.15     1305.48     47.40 o 
  -3   9   2       60.90       30.51     16.47 o 
  -1   9   2     1387.39     1366.61     39.67 o 
   1   9   2     5750.78     5706.22     71.42 o 
   3   9   2     6538.70     6525.48     95.21 o 
   5   9   2     1325.33     1265.91     42.67 o 
   7   9   2     2340.95     2359.38     56.48 o 
   9   9   2     4632.02     4539.28     94.54 o 
  11   9   2     1963.25     2103.89     95.53 o 
  13   9   2      664.03      785.26     83.59 o 
 -16  10   2        0.11      -17.92     44.46 o 
 -14  10   2      887.39      871.41     62.93 o 
 -12  10   2      649.28      664.21     42.23 o 
 -10  10   2        0.19       -2.37     26.96 o 
  -8  10   2      137.98      110.25     26.77 o 
  -6  10   2      230.30      214.37     26.87 o 
  -4  10   2      262.13      266.60     22.31 o 
  -2  10   2     1382.27     1395.59     36.11 o 
   0  10   2       38.95        5.94     20.74 o 
   2  10   2      147.58      160.71     24.35 o 
   4  10   2      310.63      369.37     28.42 o 
   6  10   2     3826.22     3583.18     66.66 o 
   8  10   2       29.04      -46.38     46.77 o 
  10  10   2       37.80       33.75     49.56 o 
  12  10   2       18.23      -31.07     51.93 o 
  14  10   2       33.56       88.64     60.34 o 
 -15  11   2      635.85      555.31     58.38 o 
 -13  11   2      321.48      427.78     78.69 o 
 -11  11   2     1138.30     1209.42     50.50 o 
  -9  11   2     3100.49     2947.35     64.46 o 
  -7  11   2     2454.83     2426.18     56.55 o 
  -5  11   2     4739.31     4550.32     71.59 o 
  -3  11   2     3938.29     3773.53     55.12 o 
  -1  11   2     1747.09     1728.15     38.72 o 
   1  11   2     3722.74     3705.86     70.24 o 
   3  11   2     3895.73     4055.13     66.78 o 
   5  11   2      199.21      198.90     35.40 o 
   7  11   2     2480.03     2505.03     74.51 o 
   9  11   2     1246.14     1369.79     66.66 o 
  11  11   2     1083.19     1021.47    201.74 o 
  13  11   2      196.61      209.89     89.54 o 
 -16  12   2       49.21       -9.19     47.99 o 
 -14  12   2        0.17      -28.34     42.39 o 
 -12  12   2       15.99        4.57     32.46 o 
 -10  12   2      416.12      394.34     42.86 o 
  -8  12   2      111.17      165.74     31.98 o 
  -6  12   2      241.68      240.40     31.98 o 
  -4  12   2      108.88      120.41     26.85 o 
  -2  12   2       20.58       36.58     23.49 o 
   0  12   2     1752.05     1698.70     41.32 o 
   2  12   2     2623.04     2646.15     58.00 o 
   4  12   2       17.04        5.35     31.30 o 
   6  12   2      542.34      688.99     67.26 o 
   8  12   2       11.68      -40.78     39.50 o 
  10  12   2      584.23      535.10     55.20 o 
  12  12   2       22.16       79.71     59.24 o 
 -15  13   2      172.33      261.44     55.51 o 
 -13  13   2     1056.04     1038.36     83.84 o 
 -11  13   2     2102.41     1984.16     63.66 o 
  -9  13   2      400.05      408.91     40.18 o 
  -7  13   2     1433.62     1376.88     51.20 o 
  -5  13   2     3387.44     3294.93     66.27 o 
  -3  13   2     2390.79     2408.39     66.20 o 
  -1  13   2      536.86      534.50     43.52 o 
   1  13   2       55.30       36.21     35.35 o 
   3  13   2     3797.12     3775.98     71.10 o 
   5  13   2     3033.02     3121.75    123.54 o 
   7  13   2     1284.73     1365.47     88.09 o 
   9  13   2      877.12      957.99     78.87 o 
  11  13   2      560.28      563.33     81.60 o 
 -14  14   2      220.07      281.31     57.95 o 
 -12  14   2       22.77       12.11     46.01 o 
 -10  14   2     1912.88     1850.51     60.86 o 
  -8  14   2      155.22       89.73     35.83 o 
  -6  14   2       69.51       46.33     31.44 o 
  -4  14   2       35.90       78.65     37.07 o 
  -2  14   2       97.03       87.03     36.52 o 
   0  14   2      236.09      336.26     40.93 o 
   2  14   2     3413.20     3344.53     82.69 o 
   4  14   2       49.77      143.04     54.86 o 
   6  14   2      897.98      965.82    107.67 o 
   8  14   2        1.92        3.04     40.26 o 
  10  14   2      173.50      213.94     51.07 o 
 -13  15   2      319.69      399.97     60.36 o 
 -11  15   2     1301.69     1250.44    104.37 o 
  -9  15   2      409.39      441.73     66.01 o 
  -7  15   2      373.04      424.04     41.77 o 
  -5  15   2     1227.77     1305.34    119.23 o 
  -3  15   2      293.91      331.63     60.75 o 
  -1  15   2       52.99       97.03     37.82 o 
   1  15   2      349.86      428.58     59.05 o 
   3  15   2     1312.53     1312.61     65.28 o 
   5  15   2     3438.33     3618.46    205.14 o 
   7  15   2     2041.50     2171.59    101.98 o 
   9  15   2      380.08      422.95     57.37 o 
 -10  16   2     1080.17     1104.65    100.77 o 
  -8  16   2      628.75      583.23     47.86 o 
  -6  16   2     1100.47     1123.57     65.36 o 
  -4  16   2      377.94      489.94     80.75 o 
  -2  16   2      563.20      624.58     72.95 o 
   0  16   2        6.17       63.37     55.14 o 
   2  16   2      485.30      579.57     85.00 o 
   4  16   2     1346.22     1446.37     90.04 o 
   6  16   2      568.28      718.14    223.28 o 
   8  16   2      514.03      649.74     92.77 o 
  -9  17   2      776.07      851.71     64.13 o 
  -7  17   2      355.41      418.00     54.88 o 
  -5  17   2      214.46      261.66     48.28 o 
  -3  17   2      197.99      204.49     45.29 o 
  -1  17   2      225.56      283.96    113.34 o 
   1  17   2     1225.49     1222.58     87.27 o 
   3  17   2      370.92      432.96     99.74 o 
   5  17   2      343.13      476.98     82.74 o 
  -8  18   2     1008.56     1017.73    102.60 o 
  -6  18   2      511.71      667.84     60.69 o 
  -4  18   2      572.81      523.42     56.93 o 
  -2  18   2      615.55      537.75     78.20 o 
   0  18   2      316.27      322.53    165.48 o 
   2  18   2      308.36      312.82    106.54 o 
   4  18   2      341.95      244.81     99.74 o 
  -3  19   2        1.52       18.26     60.09 o 
  -1  19   2      654.47      714.41     83.30 o 
 -19   1   3      715.76      818.31    117.87 o 
 -17   1   3      868.18      873.92     46.78 o 
 -15   1   3     1085.95     1159.43     44.70 o 
 -13   1   3      892.39      866.86     32.21 o 
 -11   1   3       16.18       13.62     17.21 o 
  -9   1   3     2832.35     2609.25     39.75 o 
  -7   1   3    38615.66    38968.04    240.86 o 
  -5   1   3    39686.15    39144.87    215.29 o 
  -3   1   3       78.97      131.00     11.19 o 
  -1   1   3      236.76      162.22     13.54 o 
   1   1   3      116.59      179.07     17.74 o 
   3   1   3      524.23      486.87     18.08 o 
   5   1   3      359.77      377.79     28.46 o 
   7   1   3    10184.13    10237.76    112.79 o 
   9   1   3     3111.20     3057.61     69.36 o 
  11   1   3     1503.99     1577.00     57.45 o 
  13   1   3      659.10      730.26    113.35 o 
  15   1   3      288.55      332.75     80.47 o 
 -20   2   3      137.15      149.61     88.40 o 
 -18   2   3      226.19      281.08     88.40 o 
 -16   2   3      336.77      352.15     35.80 o 
 -14   2   3      831.91      945.59     46.23 o 
 -12   2   3      703.47      763.45     38.18 o 
 -10   2   3       93.78       83.09     15.70 o 
  -8   2   3      192.52      203.42     16.52 o 
  -6   2   3    19975.03    19972.28    123.21 o 
  -4   2   3      169.01      136.63     12.53 o 
  -2   2   3     1898.53     1782.11     26.02 o 
   0   2   3      637.46      673.96     23.59 o 
   2   2   3     1386.41     1498.96     24.62 o 
   4   2   3      533.57      531.49     23.17 o 
   6   2   3     3615.03     3655.27     62.69 o 
   8   2   3      376.89      341.88     31.57 o 
  10   2   3     2548.57     2242.96     70.39 o 
  12   2   3      550.40      568.36    102.44 o 
  14   2   3       36.26       26.72     43.88 o 
 -19   3   3     1419.98     1679.39     94.13 o 
 -17   3   3      348.25      287.36     57.64 o 
 -15   3   3      225.64      213.49     27.69 o 
 -13   3   3     1402.29     1506.25     41.11 o 
 -11   3   3     3040.24     2800.49     57.70 o 
  -9   3   3     1929.27     1803.24     31.18 o 
  -7   3   3     7563.07     7918.59     67.71 o 
  -5   3   3     1439.98     1351.66     24.71 o 
  -3   3   3     1981.80     1853.17     27.42 o 
  -1   3   3     9613.49     9563.46     69.38 o 
   1   3   3    11702.85    11979.26     93.99 o 
   3   3   3     1738.67     1553.95     47.32 o 
   5   3   3     7981.22     7849.47     85.41 o 
   7   3   3     7411.55     7399.11     93.76 o 
   9   3   3     1735.10     1681.55     63.68 o 
  11   3   3     1118.03     1095.02     59.64 o 
  13   3   3      457.04      476.43     52.71 o 
  15   3   3      456.28      423.03     58.19 o 
 -20   4   3       48.66       88.40     88.40 o 
 -18   4   3      802.24      701.66     56.31 o 
 -16   4   3      914.19      957.43     56.41 o 
 -14   4   3     1581.76     1620.03     49.11 o 
 -12   4   3      223.93      268.38     36.41 o 
 -10   4   3     1953.21     2114.90     42.39 o 
  -8   4   3     1669.46     1644.82     37.00 o 
  -6   4   3       96.40       72.52     12.22 o 
  -4   4   3     2344.56     2246.96     30.37 o 
  -2   4   3     4599.61     4377.07     42.77 o 
   0   4   3     2209.86     2105.33     33.96 o 
   2   4   3     4649.63     4639.82     45.20 o 
   4   4   3       11.66       14.27     15.88 o 
   6   4   3      991.57      966.93     38.37 o 
   8   4   3      648.98      746.67     49.37 o 
  10   4   3      307.40      373.03     44.70 o 
  12   4   3     1777.41     1617.77    112.91 o 
  14   4   3      219.86      241.49     62.76 o 
 -19   5   3      322.02      474.31     70.67 o 
 -17   5   3       19.41       44.47     40.19 o 
 -15   5   3       71.02       52.74     29.97 o 
 -13   5   3      852.06      863.85     48.13 o 
 -11   5   3     6080.06     6070.08     81.67 o 
  -9   5   3     4523.25     4527.13     65.96 o 
  -7   5   3     1433.88     1329.47     36.88 o 
  -5   5   3     7529.79     7650.02     66.69 o 
  -3   5   3     3137.85     2915.94     39.51 o 
  -1   5   3     1140.28     1251.98     25.76 o 
   1   5   3     6881.05     7178.12     60.34 o 
   3   5   3      736.67      635.45     25.23 o 
   5   5   3     3458.64     3423.58     50.88 o 
   7   5   3     1478.39     1436.20     55.35 o 
   9   5   3      800.94      963.82     54.47 o 
  11   5   3     1001.95     1015.05     60.17 o 
  13   5   3      546.77      582.10     56.84 o 
 -18   6   3      541.04      494.88     52.56 o 
 -16   6   3      466.23      491.68     48.01 o 
 -14   6   3      113.32      114.03     30.09 o 
 -12   6   3     3193.85     3151.21     62.06 o 
 -10   6   3     2638.59     2713.51     48.35 o 
  -8   6   3     1069.12     1003.53     32.06 o 
  -6   6   3     4274.83     4152.86     53.08 o 
  -4   6   3      128.79      114.43     13.80 o 
  -2   6   3     2198.59     2156.10     32.58 o 
   0   6   3     3468.25     3385.05     40.38 o 
   2   6   3       65.56       28.90     14.08 o 
   4   6   3     4112.03     4266.25     55.93 o 
   6   6   3      530.07      500.92     32.06 o 
   8   6   3      549.77      606.18     46.79 o 
  10   6   3      437.96      374.71     46.10 o 
  12   6   3      819.59      733.72     68.75 o 
  14   6   3      239.70      340.07     74.42 o 
 -19   7   3       47.40       43.62     46.00 o 
 -17   7   3      105.05       82.50     44.38 o 
 -15   7   3       63.41       23.02     31.64 o 
 -13   7   3     1198.13     1205.61     48.79 o 
 -11   7   3     2008.24     1905.57     50.71 o 
  -9   7   3     4045.45     3961.13     57.05 o 
  -7   7   3      642.19      631.85     27.68 o 
  -5   7   3      911.25      949.41     34.25 o 
  -3   7   3     4510.36     4529.17     50.50 o 
  -1   7   3      172.21      205.33     18.75 o 
   1   7   3       47.52       21.16     14.63 o 
   3   7   3      765.19      831.20     35.56 o 
   5   7   3      149.59      104.30     26.17 o 
   7   7   3       12.27       38.89     32.33 o 
   9   7   3      424.61      413.35     62.70 o 
  11   7   3      152.12      169.75     44.30 o 
  13   7   3      639.30      548.99    129.21 o 
 -18   8   3      745.78      697.17     60.36 o 
 -16   8   3       95.60      152.64     45.66 o 
 -14   8   3       14.04        3.43     30.85 o 
 -12   8   3     1257.72     1367.01     50.39 o 
 -10   8   3     2068.21     1897.32     54.31 o 
  -8   8   3     2374.85     2308.44     45.46 o 
  -6   8   3     9869.23     9929.69     92.40 o 
  -4   8   3     1148.89     1021.86     35.03 o 
  -2   8   3     2471.26     2518.09     37.29 o 
   0   8   3       93.64       51.22     16.39 o 
   2   8   3     1458.62     1474.35     36.58 o 
   4   8   3     1705.73     1703.86     46.92 o 
   6   8   3     4856.13     4764.92     77.20 o 
   8   8   3     1960.65     1883.29    109.96 o 
  10   8   3     2627.03     2483.54     79.30 o 
  12   8   3      872.10      813.00     80.65 o 
 -17   9   3      426.91      400.04     54.90 o 
 -15   9   3        0.43      -27.72     37.77 o 
 -13   9   3        2.94      -15.15     28.66 o 
 -11   9   3      393.08      444.86     36.36 o 
  -9   9   3        0.75      -13.14     23.42 o 
  -7   9   3      115.90       90.94     21.98 o 
  -5   9   3     1159.08     1232.15     36.04 o 
  -3   9   3      887.07      968.13     34.48 o 
  -1   9   3     1674.01     1676.26     33.59 o 
   1   9   3        1.43       -4.66     18.81 o 
   3   9   3      154.43      148.86     31.63 o 
   5   9   3     2286.91     2177.33     54.92 o 
   7   9   3      187.89      203.15     44.17 o 
   9   9   3      395.32      321.22     43.93 o 
  11   9   3        3.35       26.31     55.28 o 
  13   9   3       94.63       57.86     60.34 o 
 -16  10   3       45.58       64.59     47.01 o 
 -14  10   3       53.25       24.74     33.21 o 
 -12  10   3     1139.42     1073.84     48.89 o 
 -10  10   3     3554.34     3459.72     69.28 o 
  -8  10   3     4534.07     4344.93     73.15 o 
  -6  10   3     2567.40     2556.14     49.04 o 
  -4  10   3     5754.63     5714.84    119.42 o 
  -2  10   3     1085.79     1080.38     33.70 o 
   0  10   3     1806.83     1850.86     56.10 o 
   2  10   3     1336.12     1386.98     44.40 o 
   4  10   3      138.34      228.88     30.40 o 
   6  10   3     5240.30     5316.20     85.58 o 
   8  10   3     3521.28     3222.27     85.82 o 
  10  10   3      411.88      412.66     69.60 o 
  12  10   3      443.53      323.80     70.47 o 
 -17  11   3       25.73       26.62     48.81 o 
 -15  11   3      274.29      220.51     50.02 o 
 -13  11   3      227.69      229.24     38.59 o 
 -11  11   3      304.59      280.28     38.06 o 
  -9  11   3        8.76        0.60     27.97 o 
  -7  11   3       52.38       69.62     27.06 o 
  -5  11   3       37.84       23.54     24.81 o 
  -3  11   3      289.69      298.96     26.64 o 
  -1  11   3      942.25      939.47     40.94 o 
   1  11   3       83.95       49.18     23.37 o 
   3  11   3      128.38      106.39     28.42 o 
   5  11   3       83.78      107.31     31.75 o 
   7  11   3       90.03       54.71     34.29 o 
   9  11   3       10.69      -14.22     52.82 o 
  11  11   3       23.51       -5.93     92.94 o 
 -16  12   3      637.86      686.55     76.87 o 
 -14  12   3      263.29      351.80     44.50 o 
 -12  12   3     2003.81     1816.41     62.81 o 
 -10  12   3      543.91      504.37     41.25 o 
  -8  12   3     4241.61     4126.50     77.07 o 
  -6  12   3     4341.03     4122.25     74.38 o 
  -4  12   3     4142.65     4157.74    104.29 o 
  -2  12   3       53.35       73.94     27.06 o 
   0  12   3     3573.13     3550.47     67.21 o 
   2  12   3       36.94       49.40     28.64 o 
   4  12   3     1961.18     2084.32     58.89 o 
   6  12   3     1111.07     1254.72     75.06 o 
   8  12   3     1608.36     1557.38     74.19 o 
  10  12   3      574.71      453.18     74.21 o 
 -15  13   3       12.49      -12.98     47.42 o 
 -13  13   3      181.13      145.89     41.49 o 
 -11  13   3      982.31      986.72     54.01 o 
  -9  13   3      257.28      253.19     38.28 o 
  -7  13   3       48.18       58.85     31.61 o 
  -5  13   3      333.42      274.59     34.50 o 
  -3  13   3       35.17        7.41     31.83 o 
  -1  13   3     1691.95     1702.67     52.16 o 
   1  13   3     1622.65     1472.58     51.06 o 
   3  13   3       65.74       45.85     31.58 o 
   5  13   3      704.43      642.76     54.42 o 
   7  13   3       33.43       17.57     44.48 o 
   9  13   3      121.30      140.66     63.18 o 
 -14  14   3      556.14      518.73     69.91 o 
 -12  14   3      212.92      220.65     43.98 o 
 -10  14   3       64.23       70.83     37.04 o 
  -8  14   3     2153.86     2182.29     63.52 o 
  -6  14   3     3946.72     3853.82     89.71 o 
  -4  14   3     1714.15     1638.80     63.63 o 
  -2  14   3      203.69      223.66     40.60 o 
   0  14   3      199.13      201.62     34.98 o 
   2  14   3      974.72     1081.29     60.03 o 
   4  14   3     1051.94     1166.33     63.90 o 
   6  14   3      965.23      975.97     64.63 o 
   8  14   3     1277.18     1461.49    136.10 o 
 -13  15   3      651.64      555.85     51.53 o 
 -11  15   3      137.38       96.83     40.07 o 
  -9  15   3      123.22      113.15     37.65 o 
  -7  15   3      453.47      389.43     54.92 o 
  -5  15   3      401.63      487.82     51.61 o 
  -3  15   3      723.36      731.76     84.32 o 
  -1  15   3        3.86      -47.73     47.52 o 
   1  15   3      873.06      860.69     56.70 o 
   3  15   3      424.29      352.92     64.05 o 
   5  15   3       95.63       85.99     70.27 o 
   7  15   3      109.34      129.83     52.21 o 
 -10  16   3      322.61      346.65     46.85 o 
  -8  16   3      191.75      200.58     51.01 o 
  -6  16   3      895.29      767.68     58.45 o 
  -4  16   3      190.63      289.49     47.20 o 
  -2  16   3      817.06      771.60     57.06 o 
   0  16   3      288.11      272.60     46.62 o 
   2  16   3      581.20      570.86    164.34 o 
   4  16   3      212.34      197.41    139.41 o 
   6  16   3      521.93      575.32    175.68 o 
  -9  17   3      512.90      446.75     57.47 o 
  -7  17   3      733.96      618.61     58.86 o 
  -5  17   3     1689.17     1673.45     77.34 o 
  -3  17   3      443.66      442.74     51.99 o 
  -1  17   3      363.27      406.33     69.38 o 
   1  17   3      119.07      181.34     97.47 o 
   3  17   3        4.85       31.74     86.14 o 
  -6  18   3        4.11      -68.48     45.66 o 
  -4  18   3       79.58       55.62     51.58 o 
  -2  18   3      364.81      249.07    129.21 o 
   0  18   3      200.68      208.55     92.94 o 
 -18   0   4      318.24      337.75     79.34 o 
 -16   0   4     2394.09     2225.99    113.34 o 
 -14   0   4     1650.02     1805.13     56.42 o 
 -12   0   4      653.50      650.42     39.28 o 
 -10   0   4       51.61       22.34     23.00 o 
  -8   0   4    31920.80    31965.06    269.12 o 
  -6   0   4     3185.35     3233.89     57.84 o 
  -4   0   4    16288.52    15571.99    171.18 o 
  -2   0   4     4818.78     4782.61     68.00 o 
   0   0   4     4138.41     3907.91     61.10 o 
   2   0   4     2923.07     2797.12     50.82 o 
   4   0   4     2046.67     1890.24     67.26 o 
   6   0   4       10.84        1.40     33.20 o 
   8   0   4     2546.90     2602.50     89.59 o 
  10   0   4     1152.15     1359.47     83.86 o 
  12   0   4     2582.34     2810.82    154.14 o 
 -19   1   4        7.14       51.57     64.52 o 
 -17   1   4      104.90      152.51     40.45 o 
 -15   1   4        7.14       27.74     27.26 o 
 -13   1   4        0.27       -2.84     20.76 o 
 -11   1   4      282.05      330.06     21.71 o 
  -9   1   4     2949.26     2858.67     40.52 o 
  -7   1   4     1507.63     1426.26     30.58 o 
  -5   1   4        5.35        2.17     12.51 o 
  -3   1   4      248.10      286.24     17.15 o 
  -1   1   4     1760.37     1684.30     31.10 o 
   1   1   4     1494.14     1585.53     28.73 o 
   3   1   4       37.83       55.83     21.44 o 
   5   1   4       53.15       38.90     23.83 o 
   7   1   4      838.33      916.25     42.94 o 
   9   1   4      606.69      632.39     42.76 o 
  11   1   4      206.17      163.13     43.30 o 
  13   1   4       51.44       37.51     72.54 o 
 -18   2   4      166.58      151.33     64.52 o 
 -16   2   4      879.73      930.95     45.81 o 
 -14   2   4      955.07      981.31     40.94 o 
 -12   2   4      856.70      858.79     35.13 o 
 -10   2   4     1964.80     1912.37     35.94 o 
  -8   2   4     5906.72     6169.65     59.18 o 
  -6   2   4     5100.80     4976.63     50.84 o 
  -4   2   4     5746.65     5809.76     54.57 o 
  -2   2   4     4526.58     4618.45     48.03 o 
   0   2   4     6582.48     6400.19     57.34 o 
   2   2   4      548.19      511.04     32.06 o 
   4   2   4     4484.44     4318.65     69.53 o 
   6   2   4     4549.16     4405.18     74.67 o 
   8   2   4      100.72      123.71     29.59 o 
  10   2   4     2288.58     2522.94    145.07 o 
  12   2   4     1138.13     1213.19    137.95 o 
 -19   3   4      120.02       86.14     86.14 o 
 -17   3   4       93.29      109.87     34.69 o 
 -15   3   4      467.51      492.47     34.07 o 
 -13   3   4      726.95      712.70     37.65 o 
 -11   3   4       32.14       31.30     21.67 o 
  -9   3   4     1169.01     1236.17     29.30 o 
  -7   3   4      135.86      185.79     16.83 o 
  -5   3   4     1126.75     1032.12     25.83 o 
  -3   3   4     1550.58     1552.45     31.72 o 
  -1   3   4      797.50      804.31     23.99 o 
   1   3   4     3438.41     3614.60     42.25 o 
   3   3   4      426.61      462.09     25.36 o 
   5   3   4        2.59      -32.72     21.82 o 
   7   3   4     1488.52     1423.76     76.56 o 
   9   3   4     1086.16     1164.05     62.35 o 
  11   3   4      911.13      945.52    110.13 o 
  13   3   4      465.27      493.04     97.51 o 
 -20   4   4      364.62      327.63     90.67 o 
 -18   4   4      524.70      607.88     58.86 o 
 -16   4   4      190.67      218.85     35.87 o 
 -14   4   4      464.16      531.52     34.14 o 
 -12   4   4      337.74      408.10     31.27 o 
 -10   4   4      867.85      929.48     36.52 o 
  -8   4   4     1235.49     1065.34     33.08 o 
  -6   4   4     4251.24     4133.92     46.11 o 
  -4   4   4      933.74      921.77     25.31 o 
  -2   4   4    10561.42    10857.34     82.65 o 
   0   4   4      351.00      323.51     21.86 o 
   2   4   4      238.92      225.03     22.05 o 
   4   4   4     2495.27     2439.41     53.80 o 
   6   4   4     3768.54     3865.50     70.26 o 
   8   4   4      713.59      661.51     49.84 o 
  10   4   4     1279.00     1154.41    128.37 o 
  12   4   4      121.74      196.90     47.60 o 
 -19   5   4      397.08      368.02     52.34 o 
 -17   5   4      153.20      153.54     44.85 o 
 -15   5   4      509.72      565.74     55.79 o 
 -13   5   4     3612.14     3525.93     69.47 o 
 -11   5   4      958.19      876.01     38.46 o 
  -9   5   4     1381.20     1313.98     37.17 o 
  -7   5   4      581.83      683.87     31.67 o 
  -5   5   4     2013.61     2098.48     34.09 o 
  -3   5   4     4432.97     4472.90     54.69 o 
  -1   5   4       75.86       88.28     18.23 o 
   1   5   4      583.20      627.40     30.82 o 
   3   5   4     2043.40     2055.26     45.26 o 
   5   5   4      212.49      154.44     33.38 o 
   7   5   4        5.81       19.31     33.47 o 
   9   5   4      746.86      748.77     55.51 o 
  11   5   4      732.78      571.14     55.28 o 
 -18   6   4      767.72      820.29     81.81 o 
 -16   6   4      813.26      842.50     49.52 o 
 -14   6   4      752.94      748.69     50.97 o 
 -12   6   4        4.92       -5.34     25.71 o 
 -10   6   4        4.74      -30.30     26.11 o 
  -8   6   4     1403.32     1374.56     56.20 o 
  -6   6   4     1413.09     1474.59     46.12 o 
  -4   6   4     5632.92     5371.23     60.58 o 
  -2   6   4     6215.62     6632.96     62.53 o 
   0   6   4      297.19      316.60     20.74 o 
   2   6   4        7.05       -8.70     19.10 o 
   4   6   4       49.44       65.29     24.76 o 
   6   6   4      109.29      108.08     35.18 o 
   8   6   4     2640.19     2462.04     83.81 o 
  10   6   4      311.46      343.93     58.63 o 
  12   6   4      201.24      267.05     51.56 o 
 -19   7   4      642.53      617.72     61.32 o 
 -17   7   4      364.48      402.91     44.65 o 
 -15   7   4      512.09      479.03     42.17 o 
 -13   7   4      525.70      538.41     40.02 o 
 -11   7   4       84.32       68.24     24.64 o 
  -9   7   4      990.04     1092.01     41.05 o 
  -7   7   4     5391.38     5310.14     67.21 o 
  -5   7   4     4752.79     4710.97     61.02 o 
  -3   7   4     6424.25     6361.86     62.22 o 
  -1   7   4     4037.27     4038.94     71.81 o 
   1   7   4     2022.90     1923.89     42.02 o 
   3   7   4      316.68      385.46     31.63 o 
   5   7   4     2063.16     2153.46     67.65 o 
   7   7   4     1012.99     1026.35     58.53 o 
   9   7   4     1503.77     1576.42     73.26 o 
  11   7   4     1051.65     1090.27    110.61 o 
 -18   8   4      296.53      228.45     52.29 o 
 -16   8   4      132.01      158.03     39.04 o 
 -14   8   4      379.71      400.72     41.33 o 
 -12   8   4      163.92      187.99     33.61 o 
 -10   8   4      280.20      329.66     35.04 o 
  -8   8   4      406.60      399.97     31.03 o 
  -6   8   4      987.82     1018.33     48.00 o 
  -4   8   4     3583.77     3587.18     54.40 o 
  -2   8   4      841.93      836.04     30.07 o 
   0   8   4     1697.48     1769.59     36.21 o 
   2   8   4       14.45       11.77     36.64 o 
   4   8   4        3.22        9.57     27.06 o 
   6   8   4      185.90      220.68     40.05 o 
   8   8   4       71.87       13.41     39.60 o 
  10   8   4      266.00      300.88     50.80 o 
 -17   9   4      144.63      162.13     49.15 o 
 -15   9   4      668.26      785.30     57.22 o 
 -13   9   4       41.87        2.25     31.43 o 
 -11   9   4      291.71      273.77     34.64 o 
  -9   9   4     1549.36     1395.76     53.57 o 
  -7   9   4     2972.10     2795.21     77.80 o 
  -5   9   4     4438.21     4384.24     67.35 o 
  -3   9   4     6179.60     6091.74     84.86 o 
  -1   9   4     3500.64     3510.15     49.06 o 
   1   9   4      341.81      373.01     32.85 o 
   3   9   4      422.44      582.90     39.80 o 
   5   9   4     3296.81     3365.30     77.99 o 
   7   9   4     2390.31     2361.49     78.05 o 
   9   9   4     1082.88      940.84     91.39 o 
  11   9   4      502.07      438.42     92.94 o 
 -16  10   4      181.99      232.46     44.22 o 
 -14  10   4       16.09      -25.11     33.86 o 
 -12  10   4       38.35       -4.08     31.08 o 
 -10  10   4      152.39      192.24     33.75 o 
  -8  10   4      305.06      254.42     35.66 o 
  -6  10   4      522.42      535.66     32.08 o 
  -4  10   4        1.21       -2.54     21.71 o 
  -2  10   4       48.65       42.79     26.16 o 
   0  10   4        1.66      -15.87     21.50 o 
   2  10   4     2831.99     2714.17     60.94 o 
   4  10   4        0.67       53.09     31.04 o 
   6  10   4       39.70       25.66     40.75 o 
   8  10   4       15.32      -30.22     39.09 o 
  10  10   4       47.43       77.82     60.85 o 
 -15  11   4      300.13      301.28     44.03 o 
 -13  11   4      998.83     1014.52     77.91 o 
 -11  11   4      875.06      863.19     48.45 o 
  -9  11   4     3261.58     3185.87     69.64 o 
  -7  11   4     2859.13     2836.59     72.84 o 
  -5  11   4      990.88     1024.10     40.10 o 
  -3  11   4     1369.63     1374.05     47.82 o 
  -1  11   4     1943.26     1932.28     53.05 o 
   1  11   4      618.24      611.22     40.29 o 
   3  11   4     2343.24     2422.04     62.33 o 
   5  11   4     1067.15     1153.02     53.62 o 
   7  11   4     1737.08     1668.40     71.25 o 
   9  11   4      460.85      421.55     71.21 o 
 -16  12   4        0.57      -24.35     40.94 o 
 -14  12   4      166.91      178.52     42.87 o 
 -12  12   4       52.88       25.71     36.36 o 
 -10  12   4        2.47      -23.09     32.26 o 
  -8  12   4        6.48       42.55     34.35 o 
  -6  12   4       92.14       71.15     30.84 o 
  -4  12   4      151.81      201.58     32.48 o 
  -2  12   4      976.28     1059.79     67.07 o 
   0  12   4        4.66       -0.11     34.58 o 
   2  12   4      283.24      360.75     43.81 o 
   4  12   4      319.43      338.79     48.10 o 
   6  12   4      879.54      905.33     52.96 o 
   8  12   4        1.23       25.64     56.48 o 
 -15  13   4      633.18      626.76     53.69 o 
 -13  13   4       42.93       37.37     39.28 o 
 -11  13   4      129.71      161.11     39.78 o 
  -9  13   4     1872.13     1931.46     61.43 o 
  -7  13   4     2144.10     2225.84    112.17 o 
  -5  13   4     1354.43     1273.92     59.45 o 
  -3  13   4      204.30      229.36     39.92 o 
  -1  13   4     2450.07     2357.48     60.74 o 
   1  13   4      873.96     1032.48     57.92 o 
   3  13   4      504.23      533.71     52.47 o 
   5  13   4      404.43      403.47     44.89 o 
   7  13   4      597.14      572.76     73.26 o 
 -14  14   4      715.20      661.51     55.50 o 
 -12  14   4       63.66       48.60     39.98 o 
 -10  14   4      113.67      137.08     39.97 o 
  -8  14   4       85.21       91.14     45.32 o 
  -6  14   4      197.45      201.37     42.66 o 
  -4  14   4      165.56      180.34     42.30 o 
  -2  14   4     1379.07     1389.11     53.50 o 
   0  14   4      150.56      162.52     45.25 o 
   2  14   4      755.91      732.63     81.85 o 
   4  14   4       11.66       81.60     60.91 o 
   6  14   4      264.48      292.84     54.40 o 
 -11  15   4       21.52       -8.73     38.66 o 
  -9  15   4      356.88      370.94     52.22 o 
  -7  15   4      512.65      508.72     54.94 o 
  -5  15   4      684.44      688.40     57.74 o 
  -3  15   4     1668.23     1768.95     69.50 o 
  -1  15   4     1250.68     1278.07     81.14 o 
   1  15   4     1842.20     1833.60     75.55 o 
   3  15   4      301.84      348.32     69.60 o 
   5  15   4      165.42      295.35     71.31 o 
 -10  16   4      137.90      169.28     50.82 o 
  -8  16   4      255.61      335.35     53.57 o 
  -6  16   4      888.44      900.29     63.52 o 
  -4  16   4      215.08      195.62     48.86 o 
  -2  16   4      650.70      722.91     60.00 o 
   0  16   4      549.60      509.64     69.71 o 
   2  16   4       96.39       92.44     61.57 o 
  -7  17   4      111.23       58.81     48.31 o 
  -5  17   4      192.43      201.83     79.63 o 
  -3  17   4      840.35      856.94    113.29 o 
  -1  17   4      242.70      332.69     66.16 o 
   1  17   4      129.94      120.14     92.94 o 
 -19   1   5      855.75      889.99     98.48 o 
 -17   1   5     1645.18     1583.76     58.02 o 
 -15   1   5      121.74      199.42     35.89 o 
 -13   1   5      408.00      461.78     31.38 o 
 -11   1   5     6065.54     6008.86     72.62 o 
  -9   1   5     7176.12     6872.71     68.14 o 
  -7   1   5      732.06      786.61     29.23 o 
  -5   1   5       82.57       65.84     17.40 o 
  -3   1   5     1919.31     1951.13     35.74 o 
  -1   1   5     6779.75     6609.57     63.97 o 
   1   1   5     2171.76     2064.51     53.26 o 
   3   1   5     6204.14     6111.99    115.50 o 
   5   1   5      169.17      198.13     34.03 o 
   7   1   5      360.02      320.33     37.85 o 
   9   1   5      653.34      711.96     66.29 o 
  11   1   5      608.43      701.44     63.66 o 
 -20   2   5      106.38      205.60    105.42 o 
 -18   2   5      449.45      561.26    100.12 o 
 -16   2   5        3.61       18.23     31.85 o 
 -14   2   5        5.22        3.67     24.98 o 
 -12   2   5      224.19      150.83     26.26 o 
 -10   2   5     3482.38     3342.73     47.76 o 
  -8   2   5        3.21      -11.57     16.43 o 
  -6   2   5       70.93       48.81     16.88 o 
  -4   2   5      169.75      130.06     18.07 o 
  -2   2   5     4287.25     4176.99     50.10 o 
   0   2   5     4480.59     4467.93     51.59 o 
   2   2   5     2382.37     2224.57     54.69 o 
   4   2   5      934.65      906.06     43.67 o 
   6   2   5      606.61      583.24     43.19 o 
   8   2   5       50.33       49.55     39.14 o 
  10   2   5       30.40       20.19     60.96 o 
 -19   3   5      197.26      237.63     96.08 o 
 -17   3   5      566.70      607.45     41.93 o 
 -15   3   5      836.57      793.17     40.61 o 
 -13   3   5      316.73      321.29     29.83 o 
 -11   3   5     1950.32     1958.18     45.96 o 
  -9   3   5      688.29      769.71     36.17 o 
  -7   3   5     2052.17     1937.75     36.46 o 
  -5   3   5     6387.77     6551.74     64.44 o 
  -3   3   5     7139.04     7065.38     67.30 o 
  -1   3   5     1269.57     1215.13     34.97 o 
   1   3   5     3390.59     3331.75     53.17 o 
   3   3   5     2963.52     3009.87     64.81 o 
   5   3   5     1320.68     1237.21     48.30 o 
   7   3   5      443.55      454.92     48.68 o 
   9   3   5      557.85      505.86     54.40 o 
  11   3   5      664.66      596.68     62.10 o 
 -18   4   5      456.78      395.18     42.00 o 
 -16   4   5      135.38      115.77     32.25 o 
 -14   4   5      179.70      136.98     28.40 o 
 -12   4   5      180.42      182.75     28.13 o 
 -10   4   5     1529.79     1516.38     41.24 o 
  -8   4   5     1522.92     1453.02     40.11 o 
  -6   4   5      793.69      800.58     39.43 o 
  -4   4   5      401.35      308.90     27.03 o 
  -2   4   5     2304.57     2356.36     39.36 o 
   0   4   5      397.43      406.29     27.07 o 
   2   4   5      584.52      606.54     37.31 o 
   4   4   5      231.53      280.77     33.72 o 
   6   4   5      174.69       98.17     48.79 o 
   8   4   5     1580.48     1446.36    128.20 o 
  10   4   5      308.61      347.46     54.28 o 
 -19   5   5      179.72      276.89     59.05 o 
 -17   5   5      923.48      917.07    162.08 o 
 -15   5   5     3218.24     3166.18     63.85 o 
 -13   5   5      794.09      818.19     39.30 o 
 -11   5   5      101.94       94.97     25.73 o 
  -9   5   5       97.87       62.70     30.98 o 
  -7   5   5     1082.11      970.22     44.43 o 
  -5   5   5     5216.98     5125.79     57.88 o 
  -3   5   5     8892.51     8856.42     98.37 o 
  -1   5   5      727.28      724.63     38.38 o 
   1   5   5     2247.62     2148.06     67.64 o 
   3   5   5      278.95      300.13     47.11 o 
   5   5   5      264.79      233.64     39.75 o 
   7   5   5     1090.04     1081.78     69.05 o 
   9   5   5      519.38      610.51     56.42 o 
 -18   6   5      277.10      259.20     48.39 o 
 -16   6   5     1230.95     1399.31    200.61 o 
 -14   6   5      753.63      810.18     46.63 o 
 -12   6   5       39.27       75.07     26.77 o 
 -10   6   5      566.98      540.86     36.18 o 
  -8   6   5      409.46      476.37     30.24 o 
  -6   6   5     1429.00     1395.77     45.43 o 
  -4   6   5     2292.06     2305.06     52.16 o 
  -2   6   5      777.81      754.62     29.30 o 
   0   6   5     1683.74     1693.67     43.35 o 
   2   6   5      188.29      146.63     26.28 o 
   4   6   5      265.76      319.60     41.61 o 
   6   6   5      172.21      261.57     46.47 o 
   8   6   5     1146.31     1189.36     66.23 o 
  10   6   5      314.44      424.47     59.17 o 
 -17   7   5     1175.93     1223.80     90.89 o 
 -15   7   5     1778.08     1728.52     66.45 o 
 -13   7   5     1135.79     1065.52     58.70 o 
 -11   7   5      269.01      243.27     34.39 o 
  -9   7   5      782.38      774.31     56.93 o 
  -7   7   5      580.24      575.99     36.25 o 
  -5   7   5     1397.34     1318.20     39.64 o 
  -3   7   5     1630.84     1736.81     37.77 o 
  -1   7   5     2026.97     1985.96     45.60 o 
   1   7   5      100.07      120.60     29.15 o 
   3   7   5       13.32      -26.71     33.53 o 
   5   7   5       64.57       43.02     38.64 o 
   7   7   5       92.77       90.97     42.75 o 
   9   7   5      684.70      819.56     63.58 o 
 -18   8   5      244.56      240.21     50.68 o 
 -16   8   5     1759.82     1818.65     71.05 o 
 -14   8   5     1240.15     1107.65     66.06 o 
 -12   8   5      165.24      172.13     34.25 o 
 -10   8   5      128.68      139.33     28.64 o 
  -8   8   5        8.55      -12.26     28.20 o 
  -6   8   5     2123.78     2028.69     46.68 o 
  -4   8   5     2728.74     2595.27     50.69 o 
  -2   8   5     4572.70     4526.26     58.13 o 
   0   8   5     2264.97     2357.22     57.94 o 
   2   8   5     2143.88     2225.14     58.88 o 
   4   8   5      589.44      536.95     50.30 o 
   6   8   5      905.96      925.47     60.72 o 
   8   8   5      556.23      527.32     56.05 o 
 -17   9   5        6.38        2.19     43.90 o 
 -15   9   5       66.28      105.42     42.75 o 
 -13   9   5       45.13       81.82     38.29 o 
 -11   9   5        7.27       20.44     30.68 o 
  -9   9   5      267.69      286.87     30.52 o 
  -7   9   5     1063.95     1048.02     39.74 o 
  -5   9   5      391.02      467.95     31.54 o 
  -3   9   5       37.95       47.79     25.18 o 
  -1   9   5       85.47       32.98     45.12 o 
   1   9   5      640.51      684.41     42.85 o 
   3   9   5      143.83      142.76     48.75 o 
   5   9   5      300.96      315.61     48.52 o 
   7   9   5        4.25        9.82     43.19 o 
   9   9   5       96.55      120.76     49.07 o 
 -16  10   5     1018.52      985.21    157.42 o 
 -14  10   5     1600.60     1634.69     69.79 o 
 -12  10   5     1120.72     1198.35     69.81 o 
 -10  10   5      342.84      408.94     40.42 o 
  -8  10   5      741.35      774.95     39.49 o 
  -6  10   5     1226.13     1191.66     42.81 o 
  -4  10   5     3903.04     3929.04     65.17 o 
  -2  10   5     1343.26     1438.60     50.12 o 
   0  10   5      125.85      104.91     37.66 o 
   2  10   5     3170.37     3128.70     70.55 o 
   4  10   5     1528.81     1356.55     93.80 o 
   6  10   5      387.87      433.37     55.66 o 
   8  10   5      386.23      367.11     54.33 o 
 -15  11   5      152.40       91.19     45.21 o 
 -13  11   5       27.34       -9.07     41.88 o 
 -11  11   5        3.87       34.67     33.46 o 
  -9  11   5      206.59      242.96     37.12 o 
  -7  11   5      149.56      185.38     31.33 o 
  -5  11   5      741.38      783.75     39.07 o 
  -3  11   5       66.24       53.02     30.24 o 
  -1  11   5      122.76      147.24     39.96 o 
   1  11   5      354.93      381.24     58.14 o 
   3  11   5      107.59       57.97     35.22 o 
   5  11   5        1.41       51.59     42.96 o 
   7  11   5        2.75      -49.21     40.82 o 
 -14  12   5      180.79      154.66     51.95 o 
 -12  12   5     1198.41     1281.43     67.88 o 
 -10  12   5     1253.10     1186.14     55.52 o 
  -8  12   5     1188.84     1370.88     54.94 o 
  -6  12   5      110.53      142.47     36.64 o 
  -4  12   5     2495.12     2724.33    103.06 o 
  -2  12   5      166.35      250.35     44.59 o 
   0  12   5     1200.82     1351.47     74.69 o 
   2  12   5      857.32      786.73     82.24 o 
   4  12   5      839.29      801.43    109.29 o 
   6  12   5      407.30      256.38     67.38 o 
 -13  13   5       54.26        2.20     44.39 o 
 -11  13   5        0.49       78.30     42.86 o 
  -9  13   5       31.63       49.49     35.69 o 
  -7  13   5      173.06      130.07     43.15 o 
  -5  13   5     1210.92     1219.23     69.53 o 
  -3  13   5     1136.97     1186.64     69.04 o 
  -1  13   5       74.24       57.41     41.84 o 
   1  13   5       87.55      151.98     45.03 o 
   3  13   5       19.20       43.19     51.32 o 
   5  13   5      132.16      158.59     62.57 o 
 -12  14   5      638.08      481.59     56.00 o 
 -10  14   5      711.03      710.64     51.22 o 
  -8  14   5      257.72      303.48     50.69 o 
  -6  14   5       80.13       85.05     44.92 o 
  -4  14   5      471.64      416.98     55.54 o 
  -2  14   5     2114.28     2066.80     90.42 o 
   0  14   5     2000.47     2033.10    129.21 o 
   2  14   5      756.49      800.57     88.25 o 
   4  14   5      533.36      671.19     81.80 o 
 -11  15   5      104.99      182.46     44.17 o 
  -9  15   5       70.85       64.45     45.21 o 
  -7  15   5      261.25      337.62     58.21 o 
  -5  15   5       21.46      -62.27     41.51 o 
  -3  15   5      884.55      805.44    133.74 o 
  -1  15   5      445.13      498.33     64.56 o 
   1  15   5      161.88      202.35     50.30 o 
  -8  16   5       43.70       15.99     46.51 o 
  -6  16   5      293.25      335.83     54.62 o 
  -4  16   5      458.36      445.99     57.57 o 
  -2  16   5      887.42      728.72     79.23 o 
   0  16   5      287.31      320.77     94.07 o 
 -18   0   6      380.78      382.45    114.47 o 
 -16   0   6     1024.40     1034.19     91.81 o 
 -14   0   6     1734.88     1833.77     82.61 o 
 -12   0   6     7301.18     7280.36    136.71 o 
 -10   0   6      522.45      505.73     39.76 o 
  -8   0   6     1061.32     1031.84     47.62 o 
  -6   0   6      285.66      310.66     42.77 o 
  -4   0   6      492.17      493.56     37.45 o 
  -2   0   6      903.75      893.77     44.92 o 
   0   0   6     4730.35     4961.17    118.32 o 
   2   0   6     2331.84     2196.93    120.14 o 
   4   0   6     2036.11     1981.42     85.74 o 
   6   0   6     1196.95     1256.33    150.74 o 
   8   0   6     1068.11     1116.89     80.84 o 
 -19   1   6        1.94       44.48     39.55 o 
 -17   1   6       10.32      -11.59     35.76 o 
 -15   1   6        3.33      -12.07     33.26 o 
 -13   1   6      111.78      108.19     27.94 o 
 -11   1   6      586.41      558.24     34.97 o 
  -9   1   6       33.04       -8.54     20.23 o 
  -7   1   6       87.22       96.87     22.39 o 
  -5   1   6       20.03       17.62     19.66 o 
  -3   1   6       54.37       64.87     20.59 o 
  -1   1   6       89.78       43.22     29.23 o 
   1   1   6       18.76       32.62     31.13 o 
   3   1   6      201.71      239.14     35.94 o 
   5   1   6      711.70      711.54     47.17 o 
   7   1   6       10.67       -4.96     33.11 o 
   9   1   6        3.23       -1.92     44.92 o 
 -18   2   6      357.92      368.50     54.27 o 
 -16   2   6      664.96      746.19     61.18 o 
 -14   2   6     1565.69     1513.44     48.39 o 
 -12   2   6     2324.20     2285.44     53.81 o 
 -10   2   6      345.17      396.89     31.43 o 
  -8   2   6     1021.51      989.73     32.66 o 
  -6   2   6     1837.69     1856.38     39.94 o 
  -4   2   6     1877.57     1848.40     40.15 o 
  -2   2   6      723.58      719.82     29.61 o 
   0   2   6     4272.12     4031.80     75.38 o 
   2   2   6     3954.22     3786.29    119.09 o 
   4   2   6      120.96       58.13     34.35 o 
   6   2   6     1116.65      996.81     69.69 o 
   8   2   6      466.93      478.30     72.13 o 
 -19   3   6      119.08      123.75     50.01 o 
 -17   3   6      282.07      297.72     43.18 o 
 -15   3   6      118.68       86.48     31.47 o 
 -13   3   6       60.77       60.30     26.90 o 
 -11   3   6       50.27       59.39     30.65 o 
  -9   3   6      146.92      180.61     27.84 o 
  -7   3   6     1322.02     1279.37     35.40 o 
  -5   3   6      138.00      186.44     23.16 o 
  -3   3   6      618.81      675.10     29.51 o 
  -1   3   6       80.80       53.52     34.37 o 
   1   3   6       60.86       42.53     30.40 o 
   3   3   6      159.37      173.89     35.06 o 
   5   3   6      862.22      900.44     79.49 o 
   7   3   6      401.72      339.88     51.01 o 
   9   3   6      233.15      210.42     52.25 o 
 -18   4   6      340.76      347.50     51.94 o 
 -16   4   6      429.02      432.41     39.31 o 
 -14   4   6      600.08      630.28     40.00 o 
 -12   4   6      969.03     1006.06     58.44 o 
 -10   4   6      546.26      570.79     35.69 o 
  -8   4   6       58.86       37.94     25.80 o 
  -6   4   6     2794.20     2859.75     48.08 o 
  -4   4   6      692.27      748.78     31.16 o 
  -2   4   6     1130.61     1113.09     47.86 o 
   0   4   6     2451.78     2406.94     61.51 o 
   2   4   6     1598.50     1497.80     53.61 o 
   4   4   6      316.15      315.73     46.05 o 
   6   4   6      341.96      285.89     49.28 o 
   8   4   6       56.28       21.77     67.11 o 
 -17   5   6     1048.38     1080.24     56.79 o 
 -15   5   6      360.18      362.27     37.32 o 
 -13   5   6      132.27      175.74     32.60 o 
 -11   5   6        6.79      -37.83     25.22 o 
  -9   5   6      412.33      450.82     34.63 o 
  -7   5   6     1626.59     1647.50     45.89 o 
  -5   5   6      775.60      822.55     32.44 o 
  -3   5   6      621.89      628.63     29.70 o 
  -1   5   6      677.53      734.65     37.83 o 
   1   5   6      256.73      247.49     36.25 o 
   3   5   6       49.09       32.53     37.17 o 
   5   5   6      417.74      450.24     59.10 o 
   7   5   6      701.87      749.76     63.58 o 
 -18   6   6      409.98      508.73     55.53 o 
 -16   6   6      216.02      276.35     48.10 o 
 -14   6   6      396.43      422.97     39.12 o 
 -12   6   6     1193.87     1255.90     67.56 o 
 -10   6   6      659.30      652.65     38.19 o 
  -8   6   6       16.06      -14.59     24.29 o 
  -6   6   6        6.51       -6.59     24.57 o 
  -4   6   6       80.36       69.74     31.34 o 
  -2   6   6      624.24      686.66     36.22 o 
   0   6   6      400.01      455.81     34.58 o 
   2   6   6      100.92       71.23     40.53 o 
   4   6   6     1735.67     1628.78     69.67 o 
   6   6   6      124.36       87.70     45.47 o 
   8   6   6      147.67      172.82     58.11 o 
 -17   7   6      509.63      611.87     51.38 o 
 -15   7   6      441.77      509.76    111.07 o 
 -13   7   6     1129.39     1209.24     74.60 o 
 -11   7   6     2039.35     2020.48     62.51 o 
  -9   7   6      358.40      417.87     40.68 o 
  -7   7   6      305.18      299.09     36.36 o 
  -5   7   6      775.34      823.26     45.11 o 
  -3   7   6     1520.58     1491.48     53.52 o 
  -1   7   6     1350.85     1504.14     46.78 o 
   1   7   6     2584.16     2688.81     81.84 o 
   3   7   6      537.97      602.80    100.94 o 
   5   7   6     1025.39     1083.45     65.99 o 
   7   7   6      456.43      449.89     58.45 o 
 -16   8   6       85.69      101.62     40.38 o 
 -14   8   6      187.41      208.24     40.36 o 
 -12   8   6       10.76      -40.34     29.42 o 
 -10   8   6      453.54      516.03     37.98 o 
  -8   8   6      517.95      546.19     37.24 o 
  -6   8   6        3.46       14.64     25.14 o 
  -4   8   6      481.23      561.69     48.24 o 
  -2   8   6      154.99      116.34     33.30 o 
   0   8   6       96.93      184.18     36.13 o 
   2   8   6      220.28      245.31     46.63 o 
   4   8   6      109.87      159.09     45.66 o 
   6   8   6      148.05       74.88     65.16 o 
 -15   9   6      616.97      704.91     59.20 o 
 -13   9   6     1882.44     1806.49     73.49 o 
 -11   9   6     1808.88     1842.82     62.91 o 
  -9   9   6      531.95      578.27     51.43 o 
  -7   9   6      367.82      324.56     32.86 o 
  -5   9   6      440.71      437.41     35.21 o 
  -3   9   6      648.24      638.66     44.91 o 
  -1   9   6     1391.09     1522.49     64.64 o 
   1   9   6     3556.04     3550.69    121.39 o 
   3   9   6     1677.85     1713.20     73.08 o 
   5   9   6      416.61      503.45     66.84 o 
 -16  10   6       12.42       33.50     39.16 o 
 -14  10   6        0.06       95.08     39.83 o 
 -12  10   6      270.34      281.95     45.40 o 
 -10  10   6      292.19      286.20     47.44 o 
  -8  10   6      136.04      102.25     31.30 o 
  -6  10   6      146.54      155.26     32.49 o 
  -4  10   6       62.14       48.78     39.01 o 
  -2  10   6      804.99      788.54     81.28 o 
   0  10   6        0.52       -3.74     39.18 o 
   2  10   6        0.35      -60.00     40.80 o 
   4  10   6        7.50      -29.38     43.81 o 
 -15  11   6      400.17      373.04     46.94 o 
 -13  11   6     1293.05     1477.00     76.09 o 
 -11  11   6      743.79      862.46     52.29 o 
  -9  11   6      165.29      183.36     37.74 o 
  -7  11   6      240.20      351.34     38.20 o 
  -5  11   6      884.06      920.40     49.50 o 
  -3  11   6       57.42       46.31     42.22 o 
  -1  11   6     2332.95     2414.04     79.30 o 
   1  11   6      994.36      957.25     63.26 o 
   3  11   6     1328.65     1147.28    109.94 o 
 -14  12   6        6.84       -3.86     39.35 o 
 -12  12   6        5.64       11.69     39.00 o 
 -10  12   6       23.54       -1.69     36.36 o 
  -8  12   6       66.64      117.64     50.39 o 
  -6  12   6      696.43      608.41     47.21 o 
  -4  12   6      116.28      105.97     44.21 o 
  -2  12   6      130.58      111.69     47.08 o 
   0  12   6      211.13      188.65     46.87 o 
   2  12   6      196.12      257.68     64.90 o 
 -11  13   6      621.09      681.99    102.41 o 
  -9  13   6      232.41      275.96     43.67 o 
  -7  13   6       13.30      -20.24     40.91 o 
  -5  13   6      617.48      795.29     63.14 o 
  -3  13   6      366.02      517.20     83.80 o 
  -1  13   6      956.12      936.68     64.76 o 
   1  13   6      650.45      702.02     74.88 o 
 -10  14   6      118.50      205.84     50.46 o 
  -8  14   6       83.64      139.32     70.24 o 
  -6  14   6      612.29      609.87     59.87 o 
  -4  14   6      290.22      325.19     51.01 o 
  -2  14   6      367.86      464.04     57.52 o 
   0  14   6       35.09       50.18     46.87 o 
  -7  15   6      308.35      295.55     75.13 o 
  -5  15   6      294.71      392.56     73.52 o 
 -17   1   7       26.94       60.30     40.10 o 
 -15   1   7     1517.65     1455.87     99.62 o 
 -13   1   7     3834.13     3468.17    120.73 o 
 -11   1   7      183.88      216.91     32.04 o 
  -9   1   7      201.61      221.88     26.85 o 
  -7   1   7      211.10      218.00     27.43 o 
  -5   1   7     1020.00     1088.95     38.19 o 
  -3   1   7      501.54      564.32     37.16 o 
  -1   1   7     2583.35     2686.96     69.23 o 
   1   1   7       50.85      120.77     37.33 o 
   3   1   7      810.00      845.07     53.53 o 
   5   1   7     1115.70     1124.30     88.33 o 
 -18   2   7        3.82      -30.36     40.91 o 
 -16   2   7      156.23      159.81     54.31 o 
 -14   2   7      911.24      873.02     81.47 o 
 -12   2   7      546.09      510.43     38.78 o 
 -10   2   7       80.58       86.45     36.01 o 
  -8   2   7       47.41       43.17     24.39 o 
  -6   2   7      917.35      881.39     36.38 o 
  -4   2   7     1468.90     1441.65     48.66 o 
  -2   2   7      218.86      212.40     37.47 o 
   0   2   7      673.69      763.60     52.26 o 
   2   2   7      144.16      197.61     40.46 o 
   4   2   7      151.40      122.24     55.29 o 
   6   2   7      176.45      160.86     49.70 o 
 -17   3   7      131.06      176.47     45.22 o 
 -15   3   7     1045.23      898.88     56.60 o 
 -13   3   7      702.49      724.19     42.99 o 
 -11   3   7      858.87      829.82     49.02 o 
  -9   3   7     1742.94     1737.52     48.93 o 
  -7   3   7     1375.34     1500.39     47.00 o 
  -5   3   7      182.14      215.37     27.02 o 
  -3   3   7     1170.35     1179.54     56.14 o 
  -1   3   7     1950.70     1855.81     61.68 o 
   1   3   7     1391.83     1127.48     95.86 o 
   3   3   7      256.43      251.09     42.69 o 
   5   3   7      477.49      489.58     85.47 o 
 -18   4   7       81.69       39.36     42.21 o 
 -16   4   7        4.82       29.46     33.57 o 
 -14   4   7      562.47      570.41     42.83 o 
 -12   4   7      426.75      426.28     38.80 o 
 -10   4   7      125.77      125.65     30.62 o 
  -8   4   7        2.46      -21.59     26.58 o 
  -6   4   7      477.42      467.71     35.17 o 
  -4   4   7      657.60      671.50     42.44 o 
  -2   4   7      384.74      377.27     42.48 o 
   0   4   7       90.64       62.51     34.86 o 
   2   4   7       10.23       -9.95     36.34 o 
   4   4   7      948.80      889.86    155.78 o 
 -17   5   7       59.91       69.89     36.99 o 
 -15   5   7       26.28      -14.48     33.91 o 
 -13   5   7      290.45      293.49     37.46 o 
 -11   5   7      950.51      953.58     46.19 o 
  -9   5   7     2622.78     2704.91     69.36 o 
  -7   5   7     1880.70     1895.69     51.02 o 
  -5   5   7       34.54       29.05     28.01 o 
  -3   5   7      202.78      181.02     32.79 o 
  -1   5   7      128.44      127.84     38.03 o 
   1   5   7      806.78      828.19     52.88 o 
   3   5   7     1382.06     1245.98     71.29 o 
   5   5   7      429.36      457.41     57.05 o 
 -16   6   7       11.76       12.34     37.84 o 
 -14   6   7      370.41      400.01     41.29 o 
 -12   6   7      602.40      682.34     48.73 o 
 -10   6   7      491.11      540.05     40.75 o 
  -8   6   7      399.18      393.08     37.98 o 
  -6   6   7      141.54      109.44     30.95 o 
  -4   6   7      190.50      220.98     43.50 o 
  -2   6   7      277.04      224.62     34.18 o 
   0   6   7      384.20      329.09     49.84 o 
   2   6   7      253.68      252.12     51.33 o 
   4   6   7     1231.08     1174.43    193.36 o 
 -15   7   7       34.82       20.42     44.47 o 
 -13   7   7        9.21      -10.74     38.02 o 
 -11   7   7      771.12      763.90     89.32 o 
  -9   7   7     1170.62     1218.05    111.34 o 
  -7   7   7      524.64      543.04     52.72 o 
  -5   7   7       57.83       15.00     35.71 o 
  -3   7   7      166.94      170.68     38.12 o 
  -1   7   7       27.02      -55.98     39.48 o 
   1   7   7      294.11      401.31     80.70 o 
   3   7   7      551.71      569.04     59.41 o 
 -16   8   7       45.71       12.72     39.83 o 
 -14   8   7      350.22      349.75     53.90 o 
 -12   8   7      629.04      667.92     51.44 o 
 -10   8   7     1993.72     1964.14     66.92 o 
  -8   8   7     1544.40     1533.09     53.23 o 
  -6   8   7      615.59      640.96     42.28 o 
  -4   8   7       25.19       39.00     38.80 o 
  -2   8   7      348.34      387.25     51.38 o 
   0   8   7      602.92      480.33     67.43 o 
   2   8   7     1017.97      990.67    113.79 o 
 -15   9   7        0.35       11.88     38.51 o 
 -13   9   7       36.30       60.75     37.78 o 
 -11   9   7      365.54      316.45     38.09 o 
  -9   9   7       19.43       43.62     33.46 o 
  -7   9   7      105.89       55.82     32.64 o 
  -5   9   7       67.54       55.85     37.87 o 
  -3   9   7      162.36      161.97     45.88 o 
  -1   9   7       32.95       86.24     53.53 o 
   1   9   7      146.06      115.61     58.72 o 
   3   9   7        0.32       29.97     45.77 o 
 -14  10   7      364.60      306.41     45.62 o 
 -12  10   7      320.20      359.63     45.42 o 
 -10  10   7      774.26      885.09     49.78 o 
  -8  10   7     1615.20     1761.43     56.54 o 
  -6  10   7      140.12      159.26     41.60 o 
  -4  10   7       11.03       14.61     43.24 o 
  -2  10   7     1197.82     1172.49    165.23 o 
   0  10   7     1199.33     1077.19     87.27 o 
   2  10   7      833.34      823.78     84.05 o 
 -11  11   7       49.92       51.32     40.56 o 
  -9  11   7      419.55      490.63     45.00 o 
  -7  11   7       61.68       81.01     39.03 o 
  -5  11   7      124.08      117.06     48.10 o 
  -3  11   7      297.74      302.61     53.58 o 
  -1  11   7      181.06      114.23     46.48 o 
 -10  12   7       49.73       97.20     44.50 o 
  -8  12   7      601.02      617.78     50.83 o 
  -6  12   7       27.60       57.14     78.65 o 
  -4  12   7      313.88      404.29     64.84 o 
  -2  12   7      649.08      685.75     64.02 o 
  -7  13   7      608.18      548.57     77.07 o 
  -5  13   7       57.82       21.58     47.47 o 
 -16   0   8      967.68      821.34     83.82 o 
 -14   0   8       30.32       43.10     64.60 o 
 -12   0   8      120.07      175.72     63.14 o 
 -10   0   8      971.11      959.15     79.51 o 
  -8   0   8     1089.47     1092.60     77.47 o 
  -6   0   8      402.19      459.58     49.29 o 
  -4   0   8     1753.04     1787.53     94.55 o 
  -2   0   8      715.96      760.78     78.34 o 
   0   0   8      216.44      339.97     65.19 o 
   2   0   8      813.49      906.69     84.14 o 
 -15   1   8       91.00       64.56     45.77 o 
 -13   1   8       14.26       21.90     39.42 o 
 -11   1   8       80.45      116.57     35.39 o 
  -9   1   8       58.79       76.87     34.26 o 
  -7   1   8      153.66      125.41     30.56 o 
  -5   1   8       43.68      -13.35     38.46 o 
  -3   1   8        0.80       18.70     39.18 o 
  -1   1   8      130.37       76.70     41.24 o 
   1   1   8      164.88      107.60     42.41 o 
 -16   2   8      591.53      558.47     89.98 o 
 -14   2   8       57.07       49.21     41.40 o 
 -12   2   8      453.07      493.02     41.05 o 
 -10   2   8     1430.85     1479.43     53.48 o 
  -8   2   8      901.47     1008.94     57.15 o 
  -6   2   8      235.98      225.27     35.15 o 
  -4   2   8     1087.27     1095.32     68.04 o 
  -2   2   8     1058.21     1175.06     60.80 o 
   0   2   8       39.39       12.51     40.35 o 
   2   2   8      538.72      581.49     65.76 o 
 -15   3   8       75.57       78.85     42.16 o 
 -13   3   8        9.47      -11.25     33.48 o 
 -11   3   8      491.34      499.78     42.27 o 
  -9   3   8      144.15      131.85     36.46 o 
  -7   3   8      321.30      295.45     37.05 o 
  -5   3   8        1.61      -37.65     31.15 o 
  -3   3   8        7.66      -31.65     35.98 o 
  -1   3   8       17.15        2.70     40.34 o 
   1   3   8      285.57      211.10     46.22 o 
 -16   4   8      136.33      131.42     46.90 o 
 -14   4   8      133.88      153.79     39.89 o 
 -12   4   8      317.09      318.40     39.70 o 
 -10   4   8     1415.76     1534.23     82.89 o 
  -8   4   8      497.71      524.81     41.83 o 
  -6   4   8      339.67      395.80     57.65 o 
  -4   4   8      396.53      405.19     47.98 o 
  -2   4   8      206.37      165.32     42.52 o 
   0   4   8       99.57       17.99     39.83 o 
   2   4   8      212.57       92.98     49.50 o 
 -15   5   8       62.35       78.09     39.61 o 
 -13   5   8      144.21      100.35     38.54 o 
 -11   5   8      485.28      478.87     42.98 o 
  -9   5   8      440.93      451.47     40.69 o 
  -7   5   8      120.62      121.24     35.23 o 
  -5   5   8       33.30       18.46     38.97 o 
  -3   5   8      103.57       76.49     79.75 o 
  -1   5   8       76.66       64.84     42.22 o 
   1   5   8      393.68      432.31     58.50 o 
 -14   6   8       51.93       44.37     38.04 o 
 -12   6   8       60.84       11.26     35.61 o 
 -10   6   8      215.19      222.19     39.05 o 
  -8   6   8      511.84      504.21     42.18 o 
  -6   6   8      606.07      517.71     50.40 o 
  -4   6   8       62.85       37.84     66.42 o 
  -2   6   8       22.60      -43.44     47.34 o 
   0   6   8      257.26      247.98     51.70 o 
 -13   7   8      121.56      126.25     46.11 o 
 -11   7   8      366.90      337.71     48.38 o 
  -9   7   8      967.57     1047.69     77.87 o 
  -7   7   8      947.52      891.38     67.73 o 
  -5   7   8      511.39      634.73     53.67 o 
  -3   7   8      440.38      431.13     70.24 o 
  -1   7   8       13.00      -11.33     61.20 o 
 -12   8   8      197.60      231.99     69.69 o 
 -10   8   8       43.55       21.86     42.92 o 
  -8   8   8      292.50      350.19     41.27 o 
  -6   8   8      142.22       74.20     47.77 o 
  -4   8   8       24.90       53.75     46.19 o 
  -2   8   8        8.16       96.61     60.34 o 
 -11   9   8      408.59      451.01     44.68 o 
  -9   9   8      654.69      713.26     49.63 o 
  -7   9   8      632.92      630.87     54.02 o 
  -5   9   8      578.73      681.04    116.24 o 
  -3   9   8      761.27      845.96    140.54 o 
  -8  10   8        4.21        0.84     42.53 o 
  -6  10   8       85.63       82.58     47.38 o 
 -13   1   9       26.27       51.62     45.17 o 
 -11   1   9       45.46      -56.46     42.21 o 
  -9   1   9      382.84      446.62     43.30 o 
  -7   1   9      764.11      682.28     68.70 o 
  -5   1   9     1606.65     1611.97     71.48 o 
  -3   1   9       12.49      -37.69     41.33 o 
 -12   2   9        0.28      -51.33     41.19 o 
 -10   2   9      129.30       98.25     37.97 o 
  -8   2   9      466.34      382.55     74.27 o 
  -6   2   9       65.19       14.84     54.66 o 
  -4   2   9      100.54       20.38     43.86 o 
 -11   3   9      482.86      462.51     45.55 o 
  -9   3   9      174.05      152.43     39.67 o 
  -7   3   9      557.41      538.16     86.78 o 
  -5   3   9      827.63      783.82     79.49 o 
 -10   4   9      209.56      186.09     40.28 o 
  -8   4   9      329.96      263.84     63.80 o 
  -6   4   9      107.37       59.99     55.29 o 
  -9   5   9       23.93      -47.07     44.29 o 
  -7   5   9      234.36      161.43     49.25 o 
                                                 
